# Supplementary material for: Multitiered Proteome Analysis Displays the Hyperpermeability of the Rheumatoid Synovial Compartment for Plasma Proteins
Source: Mol Cell Proteomics. 2024 Dec 31;24(2):100900. doi: 10.1016/j.mcpro.2024.100900 (PMC11821404; doi:10.1016/j.mcpro.2024.100900)
Supplement: Supplemental Table S1A [file mmc1.xlsx]

## Sheet: Sheet1
values: maxLFQ, pep_count_* : number of unique peptides identified per sample, peptide_counts_all: highest number of unique peptides identified among samples
Genes	Mass(Da)	P01	P02	P03	P04	P05	P06	P07	P08	P09	SF01	SF02	SF03	SF04	SF05	SF06	SF07	SF08	SF09	peptide_counts_all	pep_count_P01	pep_count_P02	pep_count_P03	pep_count_P04	pep_count_P05	pep_count_P06	pep_count_P07	pep_count_P08	pep_count_P09	pep_count_SF01	pep_count_SF02	pep_count_SF03	pep_count_SF04	pep_count_SF05	pep_count_SF06	pep_count_SF07	pep_count_SF08	pep_count_SF09
A1BG	54254	2.5489e+08	2.56629e+08	4.08446e+08	3.13753e+08	3.27005e+08	3.42475e+08	2.7179e+08	2.48995e+08	4.32663e+08	3.08117e+08	2.50589e+08	4.08093e+08	3.82378e+08	3.92535e+08	3.98048e+08	3.79193e+08	2.6638e+08	4.90885e+08	30	30	28	30	26	29	29	28	26	30	29	30	28	26	25	25	28	26	30
A2M	163291	6.73455e+08	6.7118e+08	5.76177e+08	4.9283e+08	7.17861e+08	8.33394e+08	6.78302e+08	8.55804e+08	1.08108e+09	4.21257e+08	3.55922e+08	3.35171e+08	3.65989e+08	3.93617e+08	4.8015e+08	5.17855e+08	4.60034e+08	5.80444e+08	131	128	120	125	124	128	128	121	125	126	115	121	119	115	116	121	121	123	125
A2M;PZP	#N/A	1.20935e+09	1.19953e+09	1.1193e+09	9.20615e+08	1.2942e+09	1.45583e+09	1.3569e+09	1.40969e+09	1.9295e+09	8.11872e+08	7.54381e+08	6.46944e+08	6.36772e+08	7.74585e+08	8.72674e+08	1.03194e+09	8.71916e+08	1.07178e+09	14	14	13	12	13	13	13	12	12	13	13	13	13	13	13	13	12	13	14
ABI3BP	117895	128668	1.39345e+06	380247	50783.6	50783.6	862929	640895	283144	712689	1.7396e+06	2.24221e+06	1.56669e+06	1.21971e+06	2.07745e+06	1.91355e+06	2.40887e+06	2.17746e+06	4.36774e+06	10	1	1	1	0	0	1	1	1	3	10	10	6	5	6	8	10	10	10
ACAN	261329	50783.6	50783.6	50783.6	50783.6	50783.6	50783.6	50783.6	50783.6	50783.6	7.9625e+06	7.24173e+06	3.92343e+06	8.44973e+06	6.07115e+06	1.22008e+07	1.38405e+07	4.4668e+06	1.54392e+07	15	0	0	0	0	0	0	0	0	0	4	10	3	12	7	11	15	9	13
ACSL1	77943	774751	576165	1.1007e+06	1.61612e+06	1.19741e+06	765720	897602	1.1618e+06	806269	50783.6	68209.2	1.14146e+06	1.06755e+06	890532	970055	50783.6	205726	50783.6	2	1	1	1	1	1	1	1	1	1	0	1	1	1	1	1	0	1	0
ACTB;ACTC1;ACTG1	#N/A	4.38218e+06	1.92303e+07	7.31156e+07	5.12502e+07	2.24677e+07	2.75039e+07	3.23013e+07	1.88366e+07	1.6586e+07	8.22789e+07	2.99345e+08	2.62075e+08	1.67464e+08	1.69099e+08	1.78754e+08	1.40079e+08	5.51249e+08	9.7093e+07	12	5	10	11	11	10	10	10	10	11	11	12	11	11	11	11	12	12	12
ACTB;ACTC1;ACTG1;POTEI	#N/A	5.11875e+06	1.79156e+07	7.82639e+07	4.82177e+07	2.35501e+07	2.70327e+07	3.25298e+07	1.6103e+07	1.76187e+07	7.57175e+07	2.39123e+08	1.88357e+08	1.48571e+08	1.20054e+08	1.41483e+08	1.09697e+08	3.2809e+08	9.09565e+07	7	4	7	7	6	6	6	7	7	6	7	7	7	7	7	7	7	7	7
ACTB;ACTG1	#N/A	3.03648e+06	1.33759e+07	5.72793e+07	3.27625e+07	1.67828e+07	2.01892e+07	2.2814e+07	1.19943e+07	1.2228e+07	6.24214e+07	2.34346e+08	1.77599e+08	1.07828e+08	1.07818e+08	1.18006e+08	1.13669e+08	4.18517e+08	8.7391e+07	11	6	8	8	8	7	8	8	8	7	8	10	11	10	10	11	11	11	10
ACTB;ACTG1;POTEI	#N/A	452519	2.29571e+06	9.63292e+06	6.6551e+06	3.2909e+06	4.30752e+06	4.73803e+06	2.83288e+06	2.14549e+06	1.40338e+07	5.23201e+07	4.11759e+07	2.06035e+07	2.89456e+07	2.43465e+07	2.64814e+07	1.08428e+08	1.73425e+07	5	1	2	3	2	2	2	2	2	2	4	5	5	5	4	5	5	5	3
ACTC1	42019	50783.6	4.2968e+06	1.99076e+07	1.62963e+07	6.86575e+06	7.62914e+06	9.63914e+06	4.44696e+06	2.79345e+06	1.5337e+07	5.85848e+07	5.41395e+07	5.20871e+07	4.58988e+07	5.16807e+07	3.48008e+07	1.24337e+08	1.42385e+07	3	0	2	3	2	2	2	2	2	2	2	3	3	2	2	3	3	3	2
ACTN1	103058	50783.6	814766	2.34909e+06	2.55793e+06	1.20336e+06	1.43852e+06	1.5092e+06	854860	50783.6	50783.6	4.13442e+06	5.97534e+06	2.98509e+06	2.29588e+06	3.42288e+06	1.45904e+06	1.00113e+07	389391	9	0	1	7	6	5	3	3	3	0	0	8	8	6	5	7	4	9	1
ACTN1;ACTN4	#N/A	50783.6	1.88091e+06	6.59466e+06	6.12317e+06	2.54025e+06	2.65854e+06	3.45594e+06	1.71332e+06	2.54357e+06	1.88263e+06	1.50982e+07	2.16905e+07	8.95419e+06	6.60494e+06	1.11699e+07	4.01016e+06	3.35948e+07	2.8376e+06	8	0	3	7	7	5	5	5	5	1	2	8	8	7	5	7	5	8	5
ACTN4	104854	50783.6	50783.6	265920	277122	490452	563360	345609	50783.6	50783.6	629199	2.56818e+06	2.97787e+06	1.54921e+06	1.29128e+06	1.94298e+06	977147	5.43641e+06	597606	10	0	0	1	3	1	1	1	0	0	2	10	10	8	6	9	5	10	4
ACTR2	44761	50783.6	50783.6	1.27711e+06	1.53952e+06	50783.6	50783.6	584321	50783.6	3.00047e+06	1.38305e+06	7.07633e+06	6.85972e+06	4.11486e+06	4.8871e+06	6.47e+06	3.60983e+06	1.34746e+07	1.43803e+06	11	0	0	2	2	0	0	1	0	1	2	10	10	8	6	8	5	11	1
ACTR3	47371	50783.6	50783.6	50783.6	50783.6	50783.6	50783.6	50783.6	50783.6	50783.6	1.16643e+06	5.46589e+06	5.81551e+06	3.46618e+06	2.80456e+06	4.06586e+06	2.24841e+06	1.12498e+07	1.31231e+06	11	0	0	0	0	0	0	0	0	0	2	8	10	10	5	8	6	11	4
ADA2	58934	50783.6	50783.6	50783.6	50783.6	50783.6	50783.6	50783.6	50783.6	50783.6	50783.6	50783.6	878038	348331	1.08143e+06	857380	1.38937e+06	1.36927e+06	1.03062e+06	2	0	0	0	0	0	0	0	0	0	0	0	1	2	2	2	2	2	2
ADGRE5	91869	50783.6	50783.6	50783.6	50783.6	50783.6	50783.6	50783.6	50783.6	50783.6	3.36897e+06	2.37791e+06	1.10892e+06	1.59249e+06	3.55861e+06	2.40695e+06	2.59452e+06	2.45633e+06	3.76549e+06	2	0	0	0	0	0	0	0	0	0	2	2	1	2	2	2	2	2	2
ADIPOQ	26414	956689	1.31437e+06	1.60349e+06	955825	1.3841e+06	1.74925e+06	502236	2.58617e+06	580037	862986	943226	1.65627e+06	899544	1.90867e+06	1.63757e+06	360920	2.53853e+06	537057	3	1	3	3	2	3	3	1	3	1	1	3	2	1	2	2	1	3	1
ADSS2	50097	50783.6	50783.6	50783.6	50783.6	50783.6	50783.6	50783.6	50783.6	50783.6	50783.6	1.07423e+06	1.24621e+06	576151	50783.6	455760	50783.6	2.33476e+06	50783.6	2	0	0	0	0	0	0	0	0	0	0	2	2	1	0	1	0	2	0
AFM	69069	6.77665e+07	7.40182e+07	4.47673e+07	6.8535e+07	6.30645e+07	8.00206e+07	7.17239e+07	9.18291e+07	2.15247e+07	7.94834e+07	7.12334e+07	4.79233e+07	7.92114e+07	7.3733e+07	9.51448e+07	9.56837e+07	1.04535e+08	2.31508e+07	32	29	29	25	27	31	32	30	31	19	27	30	24	27	27	29	30	32	23
AGT	53154	1.67385e+08	2.2413e+08	2.60852e+08	2.12212e+08	2.06581e+08	1.82791e+08	2.81542e+08	2.66805e+08	1.56569e+08	2.14595e+08	2.64867e+08	2.77221e+08	2.77886e+08	2.41069e+08	2.20442e+08	3.42956e+08	2.83296e+08	1.8382e+08	25	22	19	25	24	25	25	24	25	22	23	25	25	24	24	24	24	24	24
AHCY	47716	50783.6	50783.6	50783.6	50783.6	50783.6	50783.6	50783.6	50783.6	50783.6	50783.6	880671	1.26349e+06	826212	1.57578e+06	1.19819e+06	50783.6	2.57359e+06	50783.6	4	0	0	0	0	0	0	0	0	0	0	2	3	1	1	2	0	4	0
AHNAK	629101	6.06709e+06	4.83866e+06	2.86017e+06	2.12329e+06	1.33079e+06	6.1934e+06	3.6379e+06	2.42983e+06	4.52241e+06	6.22443e+06	5.41197e+06	1.82494e+06	1.45812e+06	2.12134e+06	2.40512e+06	3.08258e+06	5.29831e+06	3.14069e+06	5	2	2	2	2	2	1	2	3	3	5	5	5	2	5	4	5	5	4
AHSG	39341	5.604e+08	3.75807e+08	3.02966e+08	3.89701e+08	4.50099e+08	4.44774e+08	3.53979e+08	4.02427e+08	3.35801e+08	7.54286e+08	4.30664e+08	3.11011e+08	5.20736e+08	5.0471e+08	4.96796e+08	5.09091e+08	4.33745e+08	4.3391e+08	15	15	15	14	15	14	14	14	14	14	15	15	13	14	15	15	15	15	14
ALB	69367	2.16882e+10	1.78435e+10	1.35834e+10	1.49085e+10	1.51678e+10	1.59061e+10	1.42632e+10	1.80841e+10	1.24043e+10	3.49807e+10	2.23476e+10	1.53433e+10	2.1799e+10	1.8823e+10	1.90576e+10	2.30559e+10	2.41121e+10	1.89657e+10	146	134	126	135	136	138	137	133	137	137	136	136	135	134	131	137	137	138	140
ALDH1A1	54862	50783.6	50783.6	50783.6	50783.6	50783.6	50783.6	50783.6	50783.6	50783.6	1.08028e+06	1.23181e+06	50783.6	1.29976e+06	1.45566e+06	1.21975e+06	1.11282e+06	3.29335e+06	849185	2	0	0	0	0	0	0	0	0	0	2	1	0	1	1	1	1	2	1
ALDOA	39420	50783.6	1.37068e+06	3.10482e+06	3.39792e+06	1.77046e+06	2.14062e+06	2.3683e+06	2.24185e+06	2.44625e+06	7.32095e+06	1.71946e+07	1.60869e+07	1.11909e+07	1.61561e+07	1.3601e+07	1.033e+07	3.08366e+07	8.65224e+06	19	0	2	7	8	2	5	5	3	3	12	18	17	16	17	18	16	19	15
ALDOC	39456	50783.6	1.89951e+06	2.62821e+06	6.27086e+06	3.21826e+06	2.37108e+06	5.22448e+06	3.01417e+06	50783.6	1.74219e+06	2.68891e+06	4.07375e+06	7.07577e+06	1.7001e+07	7.74862e+06	3.18055e+06	6.86975e+06	50783.6	2	0	1	1	1	1	1	1	1	0	1	2	2	1	1	1	2	2	0
AMBP	38999	1.36493e+08	1.45655e+08	1.48619e+08	1.20029e+08	1.50714e+08	1.50498e+08	1.12527e+08	1.53957e+08	1.16666e+08	1.4479e+08	1.18771e+08	1.26667e+08	1.40133e+08	1.36224e+08	1.409e+08	1.09372e+08	1.35574e+08	1.09813e+08	12	9	10	11	12	11	10	12	11	10	11	11	12	12	11	12	11	11	11
AMPD3	88812	50783.6	50783.6	50783.6	50783.6	50783.6	50783.6	50783.6	50783.6	50783.6	50783.6	621526	1.01755e+06	388710	335781	443505	50783.6	1.85641e+06	50783.6	1	0	0	0	0	0	0	0	0	0	0	1	1	1	1	1	0	1	0
ANP32A	28585	50783.6	50783.6	50783.6	50783.6	50783.6	50783.6	50783.6	50783.6	50783.6	50783.6	307458	537735	374856	263672	345858	50783.6	1.32438e+06	50783.6	1	0	0	0	0	0	0	0	0	0	0	1	1	1	1	1	0	1	0
ANP32B	28788	50783.6	50783.6	50783.6	50783.6	50783.6	50783.6	50783.6	50783.6	50783.6	50783.6	1.90736e+06	1.81616e+06	1.38956e+06	1.78262e+06	1.50461e+06	1.06153e+06	3.0523e+06	50783.6	1	0	0	0	0	0	0	0	0	0	0	1	1	1	1	1	1	1	0
ANXA1	38714	50783.6	50783.6	50783.6	50783.6	50783.6	50783.6	50783.6	50783.6	50783.6	2.87405e+06	3.25459e+07	2.2954e+07	1.41697e+07	1.54749e+07	1.23405e+07	6.66403e+06	4.2035e+07	3.86978e+06	20	0	0	0	0	0	0	0	0	0	3	19	20	18	17	17	11	20	7
ANXA2	38604	50783.6	50783.6	50783.6	50783.6	50783.6	50783.6	50783.6	50783.6	50783.6	4.73553e+06	1.20799e+07	6.34131e+06	9.62211e+06	3.95087e+08	1.14052e+07	2.20422e+07	2.89675e+07	1.80745e+06	20	0	0	0	0	0	0	0	0	0	5	11	9	12	20	11	15	17	1
ANXA3	36375	50783.6	50783.6	50783.6	50783.6	50783.6	50783.6	50783.6	50783.6	50783.6	87298.2	9.26293e+06	6.57291e+06	3.12892e+06	3.52541e+06	2.29538e+06	1.65321e+06	1.18654e+07	975726	10	0	0	0	0	0	0	0	0	0	1	10	9	5	6	4	4	10	2
ANXA5	35937	50783.6	50783.6	50783.6	50783.6	50783.6	50783.6	50783.6	50783.6	50783.6	1.77415e+06	5.1798e+06	3.05502e+06	1.49122e+06	3.35822e+06	1.78652e+06	50783.6	5.14176e+06	50783.6	3	0	0	0	0	0	0	0	0	0	1	3	3	1	3	2	0	3	0
ANXA6	75873	50783.6	50783.6	50783.6	50783.6	50783.6	50783.6	50783.6	50783.6	50783.6	50783.6	4.352e+06	2.89126e+06	1.06826e+06	1.26219e+06	1.3675e+06	650378	5.86791e+06	457174	9	0	0	0	0	0	0	0	0	0	0	9	9	3	3	4	2	9	2
APCS	25387	1.70858e+06	3.18078e+06	7.62575e+06	1.71168e+07	7.3637e+06	6.50028e+06	1.28111e+07	3.92045e+06	2.02166e+06	522884	1.0175e+06	7.16767e+06	8.69124e+06	4.43697e+06	6.72916e+06	2.39165e+06	1.20024e+06	446255	1	1	1	1	1	1	1	1	1	1	1	1	1	1	1	1	1	1	1
APMAP	46480	577653	2.02734e+06	3.67683e+06	2.1035e+06	2.96409e+06	4.64326e+06	2.86014e+06	2.37359e+06	1.89342e+06	50783.6	3.15117e+06	4.2502e+06	2.44384e+06	3.41213e+06	5.37978e+06	2.19367e+06	4.17091e+06	1.49031e+06	3	1	2	3	2	3	2	3	2	2	0	2	3	2	2	3	2	2	2
APOA1	30778	3.71839e+09	4.3189e+09	3.21282e+09	3.7191e+09	3.52513e+09	4.24316e+09	4.11706e+09	6.85503e+09	2.24845e+09	4.04134e+09	3.96343e+09	2.88799e+09	4.14605e+09	3.34886e+09	3.90623e+09	4.06899e+09	6.64527e+09	1.82041e+09	66	61	65	62	59	62	64	59	66	58	61	63	56	58	55	58	61	65	58
APOA2	11175	1.67085e+09	1.42518e+09	1.34751e+09	1.45933e+09	9.61559e+08	1.41459e+09	2.56314e+09	2.45543e+09	9.25226e+08	1.74201e+09	1.33949e+09	1.2718e+09	1.59561e+09	9.07896e+08	1.57316e+09	2.60524e+09	2.36217e+09	8.4758e+08	14	14	11	14	14	14	14	14	14	14	14	14	14	14	13	14	14	14	14
APOA4	45372	2.24113e+08	2.68236e+08	2.16553e+08	2.18305e+08	1.70263e+08	2.76697e+08	1.2008e+08	2.99419e+08	1.17498e+08	3.89204e+08	2.61311e+08	2.06167e+08	2.57677e+08	2.30728e+08	3.55233e+08	1.83695e+08	3.33058e+08	1.4695e+08	60	52	58	57	54	53	57	52	56	45	55	59	54	55	53	53	53	56	53
APOB	515605	4.80139e+08	3.97471e+08	3.176e+08	4.41283e+08	3.34809e+08	4.5058e+08	4.83373e+08	4.68851e+08	3.13187e+08	3.87489e+08	3.99488e+08	2.62502e+08	3.80285e+08	2.99723e+08	3.84552e+08	4.15314e+08	3.81587e+08	1.35655e+08	348	296	290	297	309	299	317	318	332	277	303	316	281	301	275	306	323	334	254
APOC1	9332	1.61194e+08	1.66794e+08	9.70742e+07	1.52485e+08	1.27561e+08	9.60665e+07	1.06106e+08	1.93547e+08	9.26833e+07	8.58506e+07	8.38311e+07	5.94906e+07	1.01825e+08	1.14285e+08	5.6595e+07	4.99293e+07	7.74961e+07	3.98582e+07	5	3	4	5	5	5	5	5	5	3	3	5	5	5	5	5	5	5	3
APOC2	11284	9.64465e+07	7.63885e+07	1.23276e+08	2.21895e+08	1.54044e+08	1.64056e+08	1.86986e+08	4.16966e+08	6.32727e+07	4.70828e+07	5.04354e+07	9.17127e+07	1.86437e+08	7.81936e+07	1.12314e+08	1.04967e+08	3.68141e+08	1.50389e+07	6	5	4	6	6	6	6	6	6	6	6	6	6	6	6	6	6	6	5
APOC3	10852	4.1975e+08	4.33944e+08	5.05711e+08	7.04362e+08	8.40799e+08	6.01629e+08	5.76298e+08	1.84772e+09	3.05138e+08	2.22912e+08	2.82095e+08	3.9118e+08	6.44713e+08	3.96202e+08	4.6045e+08	3.30622e+08	1.46181e+09	6.27172e+07	7	6	5	5	6	6	5	6	7	5	5	5	5	6	6	5	6	7	5
APOC4	14553	2.91215e+06	3.14398e+06	9.37861e+06	1.18005e+07	1.06339e+07	7.45869e+06	1.03134e+07	1.37137e+07	3.45885e+06	1.21685e+06	1.85293e+06	6.12341e+06	7.88018e+06	6.44016e+06	5.26463e+06	5.65388e+06	9.57514e+06	1.88753e+06	6	3	3	3	5	5	5	4	6	3	2	2	3	5	5	5	5	6	1
APOD	21276	2.76767e+07	5.23886e+07	2.83932e+07	2.71795e+07	2.16482e+07	3.16021e+07	2.77043e+07	3.89659e+07	1.84418e+07	3.42021e+07	5.29536e+07	2.29857e+07	2.73164e+07	2.17276e+07	2.48598e+07	3.15343e+07	3.41995e+07	1.6316e+07	9	6	9	8	8	8	8	8	8	7	7	9	8	8	8	8	8	8	7
APOE	36154	5.48836e+07	1.50195e+08	1.05167e+08	9.39379e+07	1.43006e+08	1.503e+08	1.03394e+08	1.74881e+08	1.05924e+08	1.11573e+08	1.00111e+08	7.42377e+07	7.9075e+07	1.02515e+08	1.16645e+08	2.30725e+08	1.69884e+08	9.57935e+07	33	21	31	29	32	33	33	32	33	26	28	30	26	29	30	31	33	33	29
APOF	35399	5.37116e+06	4.80082e+06	5.5128e+06	3.1159e+06	4.6125e+06	4.15699e+06	3.47396e+06	4.18397e+06	5.26462e+06	4.85053e+06	4.36042e+06	5.04987e+06	4.70509e+06	4.04064e+06	3.47857e+06	3.71285e+06	4.36959e+06	4.94653e+06	3	2	2	2	2	2	2	2	2	3	2	3	1	1	1	1	2	3	3
APOH	38298	8.34439e+07	7.83102e+07	5.80684e+07	8.43503e+07	7.11067e+07	7.41931e+07	6.08891e+07	9.80863e+07	2.79983e+07	9.23531e+07	8.52238e+07	6.6127e+07	7.80083e+07	6.72185e+07	7.02619e+07	7.58363e+07	7.73064e+07	2.81231e+07	17	16	15	17	16	17	17	17	17	16	16	17	17	17	16	17	17	17	14
APOL1	43974	2.36949e+07	3.80516e+07	4.43552e+07	4.90754e+07	4.96478e+07	4.18565e+07	7.53707e+07	4.70738e+07	1.63772e+07	2.42889e+07	2.97276e+07	4.12715e+07	4.36582e+07	4.51206e+07	3.79025e+07	6.37709e+07	4.06585e+07	1.28626e+07	23	13	22	18	18	23	22	19	22	11	9	22	16	18	21	22	19	21	10
APOL3	44278	497667	1.31338e+06	1.16064e+06	2.12978e+06	1.17877e+06	1.76152e+06	1.1477e+06	2.65729e+06	50783.6	1.75086e+06	2.83718e+06	3.59762e+06	2.82363e+06	5.55388e+06	5.29983e+06	2.25269e+06	5.60861e+06	50783.6	1	1	1	1	1	1	1	1	1	0	1	1	1	1	1	1	1	1	0
APOM	21253	6.59205e+07	7.47321e+07	5.28852e+07	7.53614e+07	7.16728e+07	5.34579e+07	6.02857e+07	1.17867e+08	4.70503e+07	6.17052e+07	6.46473e+07	4.25704e+07	7.52213e+07	6.52095e+07	4.76168e+07	6.24385e+07	1.16171e+08	3.22926e+07	9	8	9	8	9	9	8	9	9	8	8	8	9	9	8	8	8	9	8
ARF1;ARF3	#N/A	50783.6	3.64629e+06	3.88807e+06	3.54614e+06	2.21408e+06	3.23164e+06	2.81694e+06	1.71131e+06	50783.6	50783.6	5.51916e+06	4.90012e+06	4.34633e+06	5.13753e+06	4.45869e+06	4.02207e+06	7.87514e+06	3.87526e+06	3	0	1	3	3	1	1	2	1	0	0	3	2	3	1	2	3	3	1
ARF4	20511	50783.6	50783.6	50783.6	50783.6	50783.6	50783.6	50783.6	50783.6	50783.6	548925	3.80965e+06	4.64936e+06	1.26771e+06	3.516e+06	1.91866e+06	1.9491e+06	9.00759e+06	486306	3	0	0	0	0	0	0	0	0	0	1	3	3	1	1	2	3	3	1
ARG1	34735	50783.6	50783.6	50783.6	50783.6	50783.6	50783.6	50783.6	50783.6	50783.6	2.63503e+06	2.34807e+06	1.44823e+06	50783.6	50783.6	50783.6	1.40069e+06	2.01783e+06	2.02576e+06	1	0	0	0	0	0	0	0	0	0	1	1	1	0	0	0	1	1	1
ARHGDIA	23207	50783.6	50783.6	50783.6	50783.6	50783.6	50783.6	50783.6	50783.6	50783.6	50783.6	4.07099e+06	2.57668e+06	1.24363e+06	1.20645e+07	2.46409e+06	1.89075e+06	4.77527e+06	1.29039e+06	6	0	0	0	0	0	0	0	0	0	0	2	2	1	6	2	1	5	1
ARHGDIB	22988	50783.6	50783.6	1.07456e+06	767640	50783.6	284190	455276	50783.6	50783.6	1.20579e+06	8.2217e+06	7.38751e+06	6.04946e+06	4.83011e+06	4.85534e+06	2.09104e+06	1.12126e+07	1.35757e+06	9	0	0	3	4	0	1	1	0	0	1	8	7	7	8	6	5	9	3
ARPC1B	40950	50783.6	50783.6	50783.6	50783.6	50783.6	50783.6	50783.6	50783.6	50783.6	948457	2.34919e+06	2.67655e+06	1.7674e+06	1.58238e+06	2.0252e+06	1.1552e+06	4.74537e+06	710822	8	0	0	0	0	0	0	0	0	0	1	4	5	3	2	4	2	8	2
ARPC2	34333	50783.6	50783.6	50783.6	50783.6	50783.6	50783.6	50783.6	50783.6	50783.6	645675	4.69419e+06	5.17664e+06	2.8442e+06	2.70983e+06	3.38583e+06	1.64503e+06	9.74003e+06	749600	8	0	0	0	0	0	0	0	0	0	2	8	8	7	2	6	5	8	1
ARPC3	20547	50783.6	50783.6	50783.6	50783.6	50783.6	50783.6	50783.6	50783.6	50783.6	50783.6	5.26751e+06	4.87534e+06	2.75816e+06	2.15655e+06	3.05132e+06	1.91059e+06	9.2488e+06	1.32815e+06	5	0	0	0	0	0	0	0	0	0	0	5	5	4	2	2	2	5	1
ARPC4	19667	50783.6	50783.6	1.30575e+06	1.17088e+06	50783.6	50783.6	50783.6	50783.6	50783.6	1.04235e+06	6.60599e+06	8.58893e+06	4.72256e+06	3.91854e+06	5.27275e+06	2.6902e+06	1.45571e+07	811502	5	0	0	4	2	0	0	0	0	0	3	4	4	4	4	4	4	5	3
ARPC5	16320	50783.6	50783.6	50783.6	50783.6	50783.6	50783.6	50783.6	50783.6	50783.6	3.51533e+06	1.01582e+07	8.66023e+06	5.73828e+06	5.06624e+06	6.18218e+06	4.09868e+06	1.87782e+07	1.35051e+06	1	0	0	0	0	0	0	0	0	0	1	1	1	1	1	1	1	1	1
ARSB	59687	1.32457e+08	1.6923e+08	1.35878e+08	1.83103e+08	1.50574e+08	1.66081e+08	1.64956e+08	2.42735e+08	9.28944e+07	1.19207e+08	1.35746e+08	1.08746e+08	1.8033e+08	1.75635e+08	1.60091e+08	1.22614e+08	1.81948e+08	6.56024e+07	2	1	1	1	1	1	1	1	1	1	1	1	1	1	2	1	1	2	1
ATP5F1B	56560	50783.6	50783.6	50783.6	50783.6	50783.6	50783.6	50783.6	50783.6	50783.6	891830	1.99676e+06	404867	50783.6	50783.6	50783.6	50783.6	1.57539e+06	50783.6	3	0	0	0	0	0	0	0	0	0	1	3	2	0	0	0	0	3	0
ATRN	158537	9.51338e+06	8.51998e+06	8.73351e+06	7.64555e+06	6.81488e+06	7.8767e+06	8.83126e+06	7.83838e+06	7.53804e+06	7.8665e+06	6.82863e+06	6.80262e+06	6.2828e+06	6.52832e+06	6.59013e+06	8.68784e+06	7.05786e+06	6.37187e+06	12	12	10	12	10	12	11	11	12	9	9	10	10	9	10	9	11	10	11
AZGP1	34259	3.89473e+06	9.49575e+06	7.7588e+06	1.10733e+07	5.74902e+06	6.12965e+06	5.9196e+06	7.01245e+06	6.09473e+06	7.8665e+06	1.11251e+07	9.61312e+06	1.33736e+07	1.11663e+07	1.07122e+07	7.40404e+06	8.9081e+06	7.51239e+06	6	4	6	6	6	5	6	6	6	6	5	6	6	6	4	5	6	5	5
B2M	13715	2.91419e+06	5.16984e+06	4.93267e+06	4.30946e+06	4.76941e+06	5.88272e+06	4.09633e+06	4.85661e+06	1.07033e+07	1.20526e+07	1.3922e+07	1.05291e+07	1.13688e+07	1.82424e+07	1.59768e+07	1.4644e+07	1.54681e+07	3.87243e+07	5	2	3	3	3	3	3	3	3	3	4	4	3	3	3	4	3	4	5
BASP1	22693	50783.6	128849	172950	104984	115191	97159.9	81531.8	205527	50783.6	292849	314092	3.06049e+06	1.55536e+06	2.09511e+06	1.56965e+06	1.59692e+06	2.44824e+06	307746	8	0	1	2	2	2	1	2	2	0	1	4	8	8	8	8	8	8	1
BCHE	68418	7.17011e+06	8.55662e+06	1.22933e+07	1.09646e+07	1.14538e+07	8.42435e+06	1.11183e+07	1.12761e+07	4.92047e+06	4.92755e+06	6.30545e+06	1.05061e+07	9.15811e+06	1.07416e+07	6.93668e+06	9.69076e+06	9.90745e+06	3.55593e+06	9	6	9	9	9	9	9	9	9	6	5	9	9	9	8	7	9	9	6
BLVRB	22119	50783.6	50783.6	50783.6	50783.6	50783.6	50783.6	50783.6	50783.6	50783.6	2.17103e+06	1.75038e+06	50783.6	50783.6	50783.6	767553	2.18868e+06	7.31085e+06	1.5866e+06	6	0	0	0	0	0	0	0	0	0	3	4	0	0	0	1	1	6	4
BPI	53900	50783.6	50783.6	50783.6	50783.6	50783.6	50783.6	50783.6	50783.6	50783.6	50783.6	4.94646e+06	1.68633e+06	224245	1.06975e+06	363670	50783.6	5.16344e+06	50783.6	8	0	0	0	0	0	0	0	0	0	0	8	7	1	4	2	0	8	0
BRME1	69556	4.40773e+06	4.40192e+06	3.94514e+06	5.84561e+06	4.46169e+06	4.81762e+06	5.11017e+06	5.15108e+06	3.76509e+06	7.31986e+06	5796400	5.07442e+06	8.08973e+06	8.64678e+06	7.25109e+06	6.77451e+06	6.0946e+06	4.59711e+06	1	1	1	1	1	1	1	1	1	1	1	1	1	1	1	1	1	1	1
BTD	61133	1.05517e+07	8.81279e+06	1.03813e+07	1.16005e+07	9.26334e+06	1.0492e+07	1.16358e+07	1.08376e+07	6.18481e+06	1.31734e+07	8.62612e+06	1.17224e+07	1.37383e+07	1.0785e+07	1.11311e+07	1.52558e+07	1.22195e+07	7.97608e+06	12	10	11	12	12	10	12	12	12	8	10	9	12	11	10	12	12	12	9
C18orf63	77230	1.20848e+06	4.23539e+06	1.32603e+07	1.73317e+07	5.59988e+06	1.27091e+07	1.32084e+07	1.34992e+07	3.49068e+06	4.84342e+06	8.97825e+06	2.49792e+07	1.6731e+07	4.90661e+07	3.64392e+07	1.45704e+07	3.03566e+07	1.74384e+07	1	1	1	1	1	1	1	1	1	1	1	1	1	1	1	1	1	1	1
C1QA	26017	7.59282e+07	7.8962e+07	6.43987e+07	7.08332e+07	5.98081e+07	6.26805e+07	5.58748e+07	6.89681e+07	8.75876e+07	4.89608e+07	5.59984e+07	6.47459e+07	6.08802e+07	4.37873e+07	4.26786e+07	2.57707e+07	4.49534e+07	2.99389e+07	7	7	5	7	7	7	7	7	7	7	7	7	7	7	7	7	7	7	7
C1QB	26722	4.60395e+07	4.76919e+07	4.50788e+07	5.572e+07	3.96604e+07	4.12248e+07	4.26837e+07	4.45159e+07	6.45548e+07	2.81816e+07	3.49419e+07	4.31842e+07	4.39746e+07	3.6977e+07	3.10738e+07	1.47358e+07	2.74261e+07	1.94872e+07	11	11	11	10	9	9	9	8	9	11	8	9	9	8	6	9	8	9	10
C1QC	25774	6.21912e+07	6.80493e+07	5.18212e+07	6.1362e+07	5.00386e+07	5.21772e+07	4.98753e+07	5.77309e+07	8.95094e+07	3.58587e+07	5.07206e+07	5.30328e+07	4.37621e+07	4.68433e+07	4.0022e+07	2.04535e+07	4.20442e+07	2.34163e+07	7	7	7	7	7	7	7	7	7	7	7	7	7	7	7	7	7	7	7
C1R	80119	3.42349e+07	3.72848e+07	3.87114e+07	4.00105e+07	3.8168e+07	2.79448e+07	3.46369e+07	3.20488e+07	4.22676e+07	1.56709e+07	2.37624e+07	3.06943e+07	3.00382e+07	2.26249e+07	1.74145e+07	1.13251e+07	1.64187e+07	9.04751e+06	39	36	39	39	37	39	37	36	37	38	26	33	31	35	32	28	25	28	27
C1R;C1RL	#N/A	3.02499e+07	3.4185e+07	3.80684e+07	3.8943e+07	3.2619e+07	2.9791e+07	3.61798e+07	2.86373e+07	4.34255e+07	1.83427e+07	2.06886e+07	2.90729e+07	2.96126e+07	2.28117e+07	1.99755e+07	1.58697e+07	1.21931e+07	1.71432e+07	1	1	1	1	1	1	1	1	1	1	1	1	1	1	1	1	1	1	1
C1RL	53498	8.97817e+06	9.38658e+06	1.07441e+07	9.586e+06	7.58648e+06	8.28136e+06	6.81713e+06	5.40258e+06	1.32093e+07	8.23682e+06	9.10813e+06	9.57213e+06	9.94342e+06	8.78421e+06	8.97526e+06	9.50773e+06	5.01806e+06	1.13695e+07	9	7	8	7	7	7	7	7	7	7	7	7	8	8	5	6	8	7	8
C1S	76684	5.93201e+07	6.70792e+07	7.09095e+07	7.8174e+07	6.81942e+07	5.62729e+07	6.55248e+07	6.14318e+07	7.81245e+07	2.29835e+07	3.73359e+07	5.65882e+07	5.42873e+07	3.81211e+07	3.01703e+07	1.68198e+07	2.79694e+07	1.31335e+07	28	28	28	27	28	28	28	28	28	27	22	27	27	28	26	26	25	25	21
C1S;MASP1	#N/A	2.91311e+06	3362690	5.46976e+06	3.70667e+06	5.53378e+06	2.7325e+06	5175660	5.23519e+06	7.01244e+06	1.37855e+06	1.99786e+06	4990280	2.96477e+06	2.92532e+06	2.04486e+06	1.58392e+06	2.68162e+06	1.31927e+06	1	1	1	1	1	1	1	1	1	1	1	1	1	1	1	1	1	1	1
C2	83268	1.37496e+07	1.64254e+07	2.26972e+07	1.95174e+07	1.87768e+07	1.93959e+07	1.98766e+07	1.58431e+07	2.17909e+07	1.74876e+07	1.84209e+07	2.69628e+07	2.44623e+07	3.15599e+07	2.68762e+07	2.75728e+07	1.79769e+07	2.85186e+07	42	38	39	39	34	37	38	36	37	39	36	38	36	35	34	35	38	39	41
C3	187148	6.96717e+08	9.0128e+08	1.63076e+09	1.54851e+09	2.30221e+09	1.86768e+09	1.9204e+09	1.46538e+09	7.07791e+08	6.23577e+08	8.60943e+08	1.21671e+09	1.60678e+09	1.37094e+09	1.262e+09	1.00645e+09	1.1985e+09	3.88751e+08	222	179	185	218	213	219	219	217	217	181	179	202	205	209	198	206	206	204	172
C4A	192785	3.54248e+07	2.55527e+07	1.26113e+08	3.95838e+07	6.63446e+07	4.93258e+07	6.49709e+07	3.39155e+07	5.55759e+07	2.62738e+07	1.7124e+07	8.21125e+07	2.26763e+07	2.87e+07	2.92153e+07	3.92226e+07	1.91452e+07	3.02792e+07	7	7	7	7	6	7	7	7	7	7	4	5	6	6	6	5	6	5	5
C4A;C4B	#N/A	2.62253e+08	3.55731e+08	5.76328e+08	4.6573e+08	7.01187e+08	3.44252e+08	7.2412e+08	3.48441e+08	2.70047e+08	3.80801e+07	4.97122e+07	1.64694e+08	9.9739e+07	1.20762e+08	5.75558e+07	6.62308e+07	3.8261e+07	2.53813e+07	120	107	112	119	113	119	117	116	115	107	59	74	101	82	88	72	80	65	49
C4B	192751	6.54665e+07	7.32027e+07	9.03679e+07	8.01869e+07	1.07502e+08	6.15197e+07	1.03654e+08	5.25301e+07	5.38258e+07	1.74575e+07	2.5685e+07	3.29858e+07	3.99523e+07	3.07722e+07	1.8596e+07	3.00348e+07	1.77403e+07	1.22073e+07	14	12	11	11	13	14	14	13	13	13	8	11	11	12	11	12	11	8	9
C4BPA	67033	1.95577e+08	2.08582e+08	3.08781e+08	1.3922e+08	2.22374e+08	2.17389e+08	1.07681e+08	1.62082e+08	2.21272e+08	7.93782e+07	1.47601e+08	2.15034e+08	1.25359e+08	1.20149e+08	1.32818e+08	8.89201e+07	1.43332e+08	1.23511e+08	31	30	29	29	26	30	29	27	29	30	25	29	29	27	24	29	27	28	25
C4BPB	28357	6.04023e+06	6.82372e+06	1.20117e+07	9.19288e+06	9.93958e+06	7.86258e+06	5.63138e+06	6.1457e+06	5.09863e+06	2.97714e+06	4.37174e+06	9.12395e+06	8.38408e+06	8.39889e+06	8.31333e+06	3.01915e+06	4.12213e+06	1.52007e+06	4	4	2	4	4	4	4	3	4	4	1	3	4	4	4	3	2	4	2
C5	188305	7.42876e+07	7.42431e+07	9.54172e+07	7.48667e+07	8.62623e+07	9.73727e+07	7.93219e+07	4.64071e+07	7.61534e+07	5.0164e+07	6.0166e+07	8.29842e+07	7.25266e+07	7.01318e+07	7.48176e+07	6.93747e+07	3.71121e+07	4.00818e+07	94	85	85	90	91	93	92	89	87	81	73	83	87	88	82	87	84	74	74
C6	104786	2.1763e+07	2.10888e+07	3.82239e+07	3.07436e+07	3.57047e+07	2.8737e+07	2.26572e+07	2.22866e+07	2.27623e+07	1.60397e+07	1.82953e+07	3.62735e+07	2.9287e+07	2.8244e+07	2.38274e+07	1.80471e+07	1.78699e+07	1.30653e+07	29	25	27	27	25	29	26	26	27	26	25	26	27	25	27	25	26	26	24
C7	93518	2.99116e+07	3.3497e+07	2.71203e+07	2.22022e+07	2.51192e+07	2.88809e+07	2.2408e+07	2.93084e+07	3.54386e+07	2.59989e+07	2.9082e+07	2.63509e+07	2.4426e+07	1.89335e+07	2.20507e+07	1.94205e+07	2.56859e+07	2.66507e+07	29	28	27	27	26	28	27	28	29	27	24	27	26	26	24	26	26	28	26
C8A	65163	3.9474e+07	5.40661e+07	4.382e+07	4.0207e+07	4.15804e+07	5.38072e+07	3.69634e+07	3.31282e+07	4.10201e+07	3.14988e+07	5.35367e+07	4.40228e+07	4.29201e+07	3.66457e+07	4.6048e+07	3.35304e+07	2.54337e+07	2.77054e+07	23	22	23	21	22	22	22	22	22	21	21	22	21	20	20	22	22	22	20
C8B	66948	4.35945e+07	6.06998e+07	4.83609e+07	4.4849e+07	4.7201e+07	5.77181e+07	4.13469e+07	3.80989e+07	4.60193e+07	3.37177e+07	5.48552e+07	4.70069e+07	4.58361e+07	3.80546e+07	4.83307e+07	3.56533e+07	2.79259e+07	2.63925e+07	31	29	28	31	30	29	30	30	29	29	26	31	31	30	28	30	27	29	28
C8G	22277	2.23008e+07	3.04169e+07	2.2003e+07	2.13959e+07	1.68254e+07	2.67461e+07	2.02068e+07	1.8857e+07	1.97404e+07	1.87062e+07	2.77417e+07	2.06133e+07	2.26201e+07	1.74871e+07	2.58316e+07	1.77466e+07	1.58665e+07	1.27849e+07	17	17	16	15	14	15	16	14	15	16	14	16	14	14	11	14	16	15	12
C9	63173	7.2918e+07	1.42285e+08	1.99085e+08	1.28014e+08	1.21139e+08	1.36912e+08	7.25103e+07	3.77897e+07	1.51686e+08	6.30629e+07	1.41726e+08	1.99894e+08	1.39874e+08	1.27462e+08	1.31643e+08	6.52079e+07	2.30799e+07	1.25815e+08	44	42	43	44	38	41	44	36	35	43	38	44	43	41	38	39	38	30	43
CALM1;CALM2;CALM3	#N/A	50783.6	50783.6	50783.6	50783.6	50783.6	50783.6	50783.6	50783.6	50783.6	6.30299e+06	1.0951e+07	9.41155e+06	7.31073e+06	9.81384e+06	8.59884e+06	6.17555e+06	1.59251e+07	4.73478e+06	5	0	0	0	0	0	0	0	0	0	2	5	5	4	4	4	3	5	3
CALR	48142	50783.6	1.01337e+06	1.72194e+06	2.2119e+06	1.32826e+06	2.14064e+06	972080	50783.6	1.8917e+06	1.74133e+06	4.10847e+06	3.60457e+06	1.61514e+06	4.42617e+06	3.08023e+06	2.47376e+06	6.84064e+06	2.3768e+06	5	0	1	4	3	2	1	1	0	1	2	4	3	3	3	3	2	5	3
CAMP	19301	2.37901e+06	4.25139e+06	6.31616e+06	7.49058e+06	4.75137e+06	5.89086e+06	6.99421e+06	5.89279e+06	3.85639e+06	4.76585e+06	2.83028e+07	2.17597e+07	1.84316e+07	2.78139e+07	1.47425e+07	2.258e+07	4.25295e+07	9.1203e+06	5	1	2	2	2	2	1	2	2	1	3	5	5	5	5	5	5	5	5
CAP1	51901	50783.6	50783.6	1.13501e+06	901569	299524	568414	50783.6	50783.6	1.41936e+06	895623	4.04908e+06	3.69263e+06	1.79838e+06	2.26626e+06	2.57743e+06	1.01859e+06	4.72804e+06	1.30608e+06	7	0	0	3	4	1	1	0	0	1	1	6	7	3	2	4	3	7	3
CAPG	38499	50783.6	50783.6	50783.6	50783.6	50783.6	50783.6	50783.6	50783.6	50783.6	1.16365e+06	4.19175e+06	2.97409e+06	1.99813e+06	2.00968e+06	2.47609e+06	1.34216e+06	6.92756e+06	1.2351e+06	8	0	0	0	0	0	0	0	0	0	3	8	7	7	6	7	7	8	6
CAPNS1	28316	50783.6	50783.6	50783.6	50783.6	50783.6	50783.6	50783.6	50783.6	50783.6	50783.6	745595	735673	50783.6	787890	783977	554384	883134	435269	2	0	0	0	0	0	0	0	0	0	0	2	1	0	1	1	1	2	1
CAPZA1	32923	50783.6	50783.6	50783.6	50783.6	50783.6	50783.6	50783.6	50783.6	50783.6	50783.6	3.41222e+06	3.20142e+06	2.15659e+06	2.65496e+06	2.33403e+06	1.72277e+06	4.84395e+06	2.46438e+06	6	0	0	0	0	0	0	0	0	0	0	6	6	4	3	4	2	6	2
CAPZB	30629	50783.6	50783.6	50783.6	50783.6	50783.6	50783.6	50783.6	50783.6	50783.6	633989	3.45363e+06	4.0379e+06	2.49796e+06	2.1779e+06	2.41622e+06	50783.6	6.51276e+06	1.12907e+06	8	0	0	0	0	0	0	0	0	0	1	6	7	3	4	5	0	8	1
CAT	59756	50783.6	50783.6	50783.6	50783.6	50783.6	50783.6	50783.6	50783.6	50783.6	50783.6	2.37431e+06	3.41246e+06	2.07542e+06	3.0102e+06	1.94623e+06	2.0725e+06	4.82336e+06	5.10574e+06	10	0	0	0	0	0	0	0	0	0	0	6	5	4	5	4	3	9	1
CCL18	9849	50783.6	50783.6	50783.6	50783.6	50783.6	50783.6	50783.6	50783.6	50783.6	50783.6	1.08892e+06	939966	422010	1450810	1.34512e+06	50783.6	50783.6	287080	1	0	0	0	0	0	0	0	0	0	0	1	1	1	1	1	0	0	1
CCN6	39293	1.21597e+07	1.45812e+07	1.92548e+07	2.25713e+07	1.64366e+07	1.8144e+07	2.09456e+07	3.01229e+06	1.53679e+07	1.19681e+07	1.04109e+07	2.34518e+07	2.39845e+07	2.08993e+07	1.95845e+07	1.66887e+07	1.52131e+06	7.25915e+06	2	2	2	2	2	2	2	2	1	2	2	2	2	2	2	2	2	1	2
CD14	40076	7.66372e+06	9.88847e+06	1.62589e+07	9.65517e+06	9.56961e+06	1.40584e+07	7.59423e+06	1.08801e+07	1.8511e+07	2.54332e+07	2.69874e+07	2.75442e+07	1.89113e+07	5.87882e+07	3.52719e+07	3.63313e+07	2.39419e+07	7.03347e+07	15	10	10	13	13	10	11	11	11	12	12	15	13	15	15	15	15	14	15
CD163	125451	1.28622e+06	1.78305e+06	2.20285e+06	776495	1.65341e+06	2.8542e+06	862411	1.89495e+06	4.26044e+06	1.65612e+07	1.35961e+07	4.73911e+06	3.42744e+06	1.65053e+07	6.78636e+06	1.17956e+07	1.24681e+07	2.31097e+07	20	2	4	6	3	3	5	4	3	5	19	19	10	8	19	12	18	18	20
CD248	80859	50783.6	50783.6	50783.6	50783.6	50783.6	50783.6	50783.6	50783.6	50783.6	2.73231e+06	1.24645e+06	1.47493e+06	1.02689e+06	3.70323e+06	1.50446e+06	2.0295e+06	1.51619e+06	2.2667e+06	2	0	0	0	0	0	0	0	0	0	1	1	2	1	1	1	1	2	2
CD44	81538	4.93546e+06	4.53798e+06	5.36747e+06	4.63662e+06	4.1897e+06	4.09552e+06	4.04217e+06	4.58166e+06	1.45487e+07	2.42889e+07	1.62015e+07	9.31255e+06	8.32317e+06	2.13848e+07	1.48674e+07	2.04392e+07	1.95101e+07	3.82249e+07	5	2	3	3	3	2	3	3	3	4	3	4	4	3	4	4	4	4	5
CD5L	38088	9.63237e+07	1.17407e+08	3.89425e+07	7.53003e+07	7.59689e+07	9.31934e+07	3.64254e+07	5.9097e+07	1.77357e+08	7.19296e+07	9.87931e+07	3.03679e+07	7.5412e+07	5.25596e+07	5.70208e+07	3.01955e+07	5.73201e+07	7.88533e+07	15	15	15	12	14	14	15	9	15	15	14	15	8	14	9	13	6	13	11
CDA	16185	50783.6	50783.6	50783.6	50783.6	50783.6	50783.6	50783.6	50783.6	50783.6	50783.6	983538	669714	730323	1.09162e+06	788871	845399	1.41931e+06	50783.6	2	0	0	0	0	0	0	0	0	0	0	2	2	1	1	1	1	2	0
CDC42	21259	50783.6	50783.6	50783.6	50783.6	50783.6	50783.6	50783.6	50783.6	50783.6	50783.6	3.48863e+06	3.00276e+06	1.84199e+06	1.81967e+06	2.12602e+06	1.30982e+06	6.05717e+06	745265	3	0	0	0	0	0	0	0	0	0	0	3	3	3	3	3	3	3	2
CDC42;RAC2;RHOG	#N/A	50783.6	50783.6	50783.6	50783.6	50783.6	50783.6	50783.6	50783.6	50783.6	50783.6	1.62068e+06	920075	679155	50783.6	427409	538557	3.09474e+06	50783.6	1	0	0	0	0	0	0	0	0	0	0	1	1	1	0	1	1	1	0
CDH5	87528	2.68013e+06	3.09825e+06	2.93186e+06	2.99705e+06	2.87278e+06	3.33411e+06	2.99608e+06	2.96516e+06	3.27759e+06	3.47744e+06	3.11496e+06	3.06821e+06	3.16161e+06	3.59203e+06	3.66008e+06	3.48248e+06	3.15058e+06	3.73672e+06	6	6	6	6	5	6	6	6	6	6	6	6	6	6	5	6	6	6	6
CETP	54756	3.762e+06	4.32423e+06	5.08588e+06	3.52905e+06	2.70803e+06	5.27e+06	2.89606e+06	2.56245e+06	6.03598e+06	1.88559e+06	2.97194e+06	4.01727e+06	3.74809e+06	1.82274e+06	4.71302e+06	2.45481e+06	2.23394e+06	3.76087e+06	6	4	4	6	5	5	6	6	6	6	2	6	6	5	3	5	5	3	5
CFB	85533	2.34221e+08	2.08675e+08	3.3858e+08	3.1005e+08	2.69651e+08	2.92813e+08	3.01599e+08	5.05218e+07	2.49761e+08	2.08792e+08	1.8893e+08	3.05877e+08	3.40071e+08	2.38444e+08	2.84316e+08	2.91309e+08	3.61725e+07	1.47007e+08	62	58	53	60	60	58	60	60	49	57	57	57	60	60	57	57	59	42	54
CFD	27033	6.57525e+06	1.03688e+07	1.06605e+07	1.17414e+07	1.02944e+07	1.08512e+07	7.34794e+06	1.31044e+07	1.0632e+07	5.80221e+07	3.29479e+07	1.90207e+07	2.54936e+07	4.03451e+07	2.33056e+07	2.58302e+07	3.86837e+07	4.2302e+07	13	6	8	9	8	9	9	7	9	7	12	13	12	12	13	12	12	13	12
CFH	139096	7.28309e+07	8.41421e+07	9.34836e+07	8.34488e+07	8.7614e+07	8.17661e+07	7.63076e+07	5.09333e+07	5.45934e+07	6.85882e+07	8.04936e+07	8.14075e+07	9.45371e+07	7.8396e+07	8.13178e+07	8.44053e+07	5.01656e+07	4.62039e+07	66	64	64	64	62	63	64	60	61	57	62	63	62	62	56	61	63	62	58
CFH;CFHR1	#N/A	2.46255e+08	2.82533e+08	2.85471e+08	1.80428e+08	1.72729e+08	2.67762e+08	1.78548e+08	1.57967e+08	2.91328e+08	1.94959e+08	2.73819e+08	2.85372e+08	1.95657e+08	1.08966e+08	2.30339e+08	1.778e+08	1.38938e+08	1.91131e+08	6	6	6	6	5	6	6	6	6	6	6	6	6	4	5	5	5	5	6
CFH;CFHR1;CFHR2	#N/A	1.6184e+07	2.03252e+07	2.71399e+07	2.71364e+07	2.00053e+07	2.21937e+07	2.61856e+07	1.32311e+07	1.68269e+07	1.31756e+07	1.80343e+07	2.59676e+07	2.46819e+07	2.25727e+07	2.27275e+07	2.03726e+07	9.9079e+06	1.32874e+07	1	1	1	1	1	1	1	1	1	1	1	1	1	1	1	1	1	1	1
CFH;CFHR3	#N/A	7.53355e+07	9.3053e+07	1.23045e+08	1.13678e+08	9.44869e+07	8.53063e+07	96327800	5.11319e+07	6.95103e+07	6.25887e+07	7.74257e+07	9.90478e+07	1.07847e+08	91558400	9.09798e+07	8.96271e+07	4.34591e+07	5.06566e+07	1	1	1	1	1	1	1	1	1	1	1	1	1	1	1	1	1	1	1
CFHR1	37651	8.91067e+06	9.68497e+06	1.2348e+07	3.3396e+06	4.7449e+06	8.47964e+06	6.0133e+06	3.58203e+06	1.2959e+07	6.19413e+06	9.42377e+06	8.91634e+06	3.145e+06	3.10166e+06	6.59417e+06	7.64652e+06	3.14327e+06	1.06853e+07	4	4	4	4	4	4	3	4	4	4	4	4	4	4	4	3	4	4	4
CFHR1;CFHR2	#N/A	2.60157e+07	3.04638e+07	3.62425e+07	2.24639e+07	2.2562e+07	2.78755e+07	2.27948e+07	2.04837e+07	3.42011e+07	2.03571e+07	2.90456e+07	3.59657e+07	2.46189e+07	2.22063e+07	2.77525e+07	2.74578e+07	1.86439e+07	2.7602e+07	3	3	3	3	3	3	3	3	3	3	3	3	3	3	3	3	3	3	3
CFHR1;CFHR5	#N/A	7.0527e+06	6.01606e+06	6.43543e+06	2.19487e+06	3.98155e+06	5.33098e+06	3.32293e+06	3.62547e+06	7.06182e+06	4.92469e+06	5.66662e+06	5.51264e+06	2459880	2.20296e+06	3.45834e+06	4.56944e+06	3.19216e+06	4.96041e+06	1	1	1	1	1	1	1	1	1	1	1	1	1	1	1	1	1	1	1
CFHR2	30651	5.49042e+06	7.00381e+06	6.98278e+06	6.77111e+06	8.4819e+06	5.46982e+06	3.758e+06	8.12063e+06	5.46802e+06	4.59996e+06	5.81368e+06	6.41685e+06	8.70194e+06	7.05364e+06	5.25973e+06	5.03213e+06	8.19493e+06	4.99666e+06	3	2	3	3	3	3	3	3	3	2	2	3	3	3	3	3	3	3	2
CFHR3	37323	3.76113e+06	9.75206e+06	2.04052e+07	9.74191e+06	8.30379e+06	8.82619e+06	3.43237e+06	3.96094e+06	1.59643e+07	2.89141e+06	6.06096e+06	2.21059e+07	7.62912e+06	7.88985e+06	9.51536e+06	1.52496e+06	1.64995e+06	9.26565e+06	3	1	2	3	2	2	2	1	1	3	1	2	3	2	2	2	1	1	3
CFHR5	64419	3.26114e+06	5.07742e+06	6.95047e+06	3.93923e+06	4.4741e+06	3.52904e+06	3.37692e+06	2.99787e+06	3.65019e+06	934037	2.02357e+06	5.32905e+06	2.67064e+06	1.40002e+06	1.76833e+06	1.27715e+06	1.87918e+06	1.06973e+06	6	4	6	6	6	6	6	6	5	6	2	3	6	5	2	3	2	1	2
CFI	65750	5.47645e+07	5.28722e+07	8.96575e+07	6.25891e+07	7.25643e+07	7.19781e+07	5.52445e+07	4.00398e+07	7.55369e+07	6.4674e+07	5.41305e+07	8.47067e+07	7.70703e+07	6.67091e+07	7.28277e+07	7.14645e+07	4.10978e+07	8.29667e+07	30	27	27	29	30	29	29	29	27	27	26	27	30	30	29	29	30	26	27
CFL1	18502	50783.6	922686	3.02395e+06	2.03178e+06	994631	1.17065e+06	1.16269e+06	495472	448008	3.05433e+06	1.15137e+07	7.17605e+06	4.41276e+06	3.4368e+06	5.23373e+06	2.20208e+06	1.42051e+07	2.37546e+06	10	0	3	7	6	4	4	4	4	2	6	10	10	8	7	8	7	10	5
CFP	51276	1.18223e+07	1.30866e+07	1.23534e+07	1.13072e+07	8.97629e+06	1.19028e+07	7.79139e+06	1.17608e+07	9.09537e+06	8.04382e+06	1.17001e+07	1.05762e+07	1.15602e+07	7.92157e+06	8.82681e+06	6.52217e+06	1.15205e+07	7.34209e+06	9	8	9	9	9	9	9	9	9	7	7	9	9	9	8	9	8	9	8
CHI3L2	43501	50783.6	50783.6	50783.6	50783.6	50783.6	50783.6	50783.6	50783.6	50783.6	1.90352e+06	4.07109e+06	4.08465e+06	3.03827e+06	2.29143e+06	4.82189e+06	2.59426e+06	4.77478e+06	1.55502e+06	5	0	0	0	0	0	0	0	0	0	2	2	3	4	5	4	5	5	2
CHL1	135071	1.88575e+06	1.16912e+06	1.56332e+06	670664	782414	1.19093e+06	1.2841e+06	1.2237e+06	3.27875e+06	1.85429e+06	1.23229e+06	1.93155e+06	818428	50783.6	859833	1.43615e+06	1.38949e+06	2.6316e+06	3	2	3	2	1	1	2	2	1	3	1	1	1	1	0	2	2	2	3
CIMIP1	15719	30198.4	1.52382e+06	2.37814e+06	3.38341e+06	1.8155e+06	2.44654e+06	2.42103e+06	2.05231e+06	50783.6	1.54986e+06	1.83179e+06	2.64579e+06	3.40118e+06	2.55091e+06	4.55305e+06	2.40632e+06	1.94971e+06	448793	1	1	1	1	1	1	1	1	1	0	1	1	1	1	1	1	1	1	1
CLEC3B	22537	1.71758e+07	1.4413e+07	1.58037e+07	1.63212e+07	1.57729e+07	1.49214e+07	1.50589e+07	1.59241e+07	9.26459e+06	3.53331e+07	2.84935e+07	1.97733e+07	2.36863e+07	3.73834e+07	2.58588e+07	2.66957e+07	1.99422e+07	2.59547e+07	10	7	7	8	7	7	8	8	7	8	10	9	8	7	7	7	8	10	9
CLIC1	26923	50783.6	1.00852e+06	2.26407e+06	2.05335e+06	967026	1.20089e+06	1.36478e+06	698194	1.22443e+06	2.47071e+06	6.44762e+06	5.16478e+06	3.33975e+06	3.94526e+06	4.37405e+06	2.40948e+06	1.00909e+07	2.27826e+06	5	0	2	4	3	1	2	2	1	1	3	5	5	5	4	5	4	5	4
CLTC	191615	50783.6	50783.6	50783.6	50783.6	50783.6	50783.6	50783.6	50783.6	50783.6	50783.6	1.70188e+06	1.37532e+06	1.24682e+06	803218	1.09003e+06	542954	2.58983e+06	50783.6	5	0	0	0	0	0	0	0	0	0	0	4	3	3	1	3	1	5	0
CLU	52495	3.5502e+08	4.11318e+08	4.03231e+08	3.74627e+08	3.52005e+08	3.91168e+08	3.61116e+08	3.48911e+08	2.7143e+08	3.59476e+08	3.82797e+08	3.54211e+08	3.996e+08	2.69193e+08	3.9489e+08	3.82055e+08	3.47742e+08	2.78985e+08	29	26	28	29	27	29	28	28	27	26	28	28	28	27	26	27	27	28	28
CNDP1	56692	6.83345e+06	6.49232e+06	1.26866e+07	1.02672e+07	9.24699e+06	5.94881e+06	1.05232e+07	8.28014e+06	1.65927e+06	4.32797e+06	4.48079e+06	1.0614e+07	1.0031e+07	7.49347e+06	5.65349e+06	9.45575e+06	8.1513e+06	1.04527e+06	15	11	11	15	14	15	15	15	14	5	9	13	14	15	11	9	15	15	3
COL1A1	138911	50783.6	50783.6	50783.6	50783.6	50783.6	50783.6	50783.6	50783.6	50783.6	3.51993e+06	3.68216e+06	1.31469e+06	498468	1.67455e+06	1.48827e+06	1.81233e+06	2.21228e+06	2.04642e+06	3	0	0	0	0	0	0	0	0	0	3	3	3	1	3	3	2	3	2
COL1A2	129314	50783.6	50783.6	50783.6	50783.6	50783.6	50783.6	50783.6	50783.6	50783.6	2.36871e+06	2.26774e+06	737376	672958	1.38284e+06	1.14766e+06	1.15724e+06	1.45142e+06	1.81414e+06	3	0	0	0	0	0	0	0	0	0	3	3	2	1	1	1	2	3	3
COL3A1	138564	50783.6	50783.6	50783.6	50783.6	50783.6	50783.6	50783.6	50783.6	50783.6	7.5931e+06	6.32998e+06	2.65074e+06	3.11689e+06	3.35309e+06	2.86994e+06	4.57187e+06	3.70195e+06	6.82442e+06	5	0	0	0	0	0	0	0	0	0	5	5	3	2	3	3	5	5	5
COL6A1	108529	50783.6	50783.6	50783.6	50783.6	50783.6	50783.6	50783.6	50783.6	50783.6	781516	1.00557e+06	687285	562771	743416	492902	612067	1.67228e+06	660542	3	0	0	0	0	0	0	0	0	0	1	2	2	1	1	1	1	3	1
COL6A3	343669	1.48572e+07	50783.6	3.4134e+06	2.26922e+06	2.18707e+06	1.6534e+06	2.00468e+06	2.05959e+06	3.88266e+06	1.32379e+07	1.40684e+07	1.22436e+07	7.40382e+06	1.4172e+07	7.50454e+06	1.13426e+07	2.20836e+07	1.78121e+07	29	3	0	3	6	3	4	4	9	9	21	26	23	22	24	19	27	29	26
COLEC11	28665	2.73026e+06	2.06731e+06	2.46369e+06	2.08169e+06	2.46955e+06	2.3764e+06	2.3239e+06	1.9723e+06	2.09937e+06	878015	1.32324e+06	1.5726e+06	1.46294e+06	50783.6	1.66198e+06	1.28815e+06	1.22478e+06	841928	2	2	2	2	2	2	2	2	2	2	1	1	2	2	0	2	2	2	1
COMP	82860	1.85151e+06	1.57026e+06	1.57658e+06	1.44364e+06	1.82395e+06	2.33086e+06	1.65173e+06	2.14517e+06	3.19611e+06	2.6414e+07	2.57714e+07	6.06698e+06	1.06461e+07	8.41605e+06	1.09396e+07	2.45456e+07	1.52318e+07	2.5031e+07	22	9	9	7	6	11	10	6	9	12	22	22	17	20	16	21	21	21	22
COMP;THBS4	#N/A	50783.6	50783.6	50783.6	50783.6	50783.6	50783.6	50783.6	50783.6	50783.6	3.42347e+07	3.21265e+07	1.07176e+07	1.68135e+07	1.39343e+07	1.87779e+07	3.25138e+07	1.83733e+07	4.76904e+07	2	0	0	0	0	0	0	0	0	0	2	2	2	1	1	1	2	2	2
CORO1A	51026	50783.6	50783.6	588129	835317	50783.6	318420	485773	350508	1.51812e+07	1.93182e+06	1.41257e+07	1.23906e+07	1.04624e+07	8.73772e+06	9.58402e+06	8.54295e+06	2.46717e+07	3.21816e+06	16	0	0	3	3	0	3	3	2	1	4	14	14	12	10	11	10	16	7
CORO7	100605	50783.6	50783.6	50783.6	50783.6	50783.6	50783.6	50783.6	50783.6	50783.6	50783.6	712506	348837	425561	50783.6	50783.6	393945	1.31751e+06	50783.6	2	0	0	0	0	0	0	0	0	0	0	1	1	2	0	0	2	2	0
COTL1	15945	50783.6	50783.6	50783.6	50783.6	50783.6	50783.6	50783.6	50783.6	50783.6	1.76761e+06	2.43635e+06	1.74552e+06	1.02211e+06	4.64137e+06	1.36172e+06	1.05841e+06	3.22326e+06	1.06781e+06	2	0	0	0	0	0	0	0	0	0	1	2	1	1	2	1	1	2	1
CP	122205	4.78296e+08	7.5098e+08	8.74694e+08	5.87926e+08	7.16761e+08	7.289e+08	9.22226e+08	4.10855e+08	7.49801e+08	5.36122e+08	6.91408e+08	7.95464e+08	6.39673e+08	7.69698e+08	7.03595e+08	1.10922e+09	3.8214e+08	7.31772e+08	89	82	80	89	80	87	85	84	80	83	82	84	86	77	83	82	85	79	84
CPB2	48424	1.79438e+07	1.90504e+07	2.07572e+07	1.69205e+07	1.39502e+07	1.86127e+07	1.7418e+07	1.68053e+07	1.45787e+07	1.45452e+07	1.524e+07	1.62475e+07	1.66339e+07	9.41992e+06	1.64612e+07	1.24343e+07	1.29811e+07	9.19415e+06	20	17	19	20	19	19	20	20	19	18	18	17	19	19	15	19	17	16	16
CPN1	52286	1.73438e+07	1.89483e+07	2.43373e+07	1.79324e+07	2.10971e+07	1.66829e+07	1.92187e+07	1.50627e+07	1.24693e+07	1.17524e+07	1.37031e+07	2.04845e+07	1.64915e+07	1.91122e+07	1.40716e+07	1.73998e+07	1.30766e+07	9.7059e+06	16	14	13	16	14	16	15	14	14	13	10	13	15	14	13	13	14	13	11
CPN2	60557	5.42129e+07	5.49426e+07	5.92852e+07	4.68342e+07	5.50448e+07	5.12854e+07	5.00159e+07	4.65651e+07	3.599e+07	3.78024e+07	4.00125e+07	5.23098e+07	4.63861e+07	4.81972e+07	3.832e+07	4.64897e+07	4.06776e+07	2.71958e+07	19	17	18	17	17	19	19	19	19	14	16	19	16	15	15	15	16	17	14
CPNE3	60131	50783.6	50783.6	50783.6	50783.6	50783.6	50783.6	50783.6	50783.6	50783.6	50783.6	852040	1.37144e+06	442193	993534	833033	281430	2.13144e+06	50783.6	2	0	0	0	0	0	0	0	0	0	0	2	2	2	1	1	1	2	0
CPQ	51888	50783.6	50783.6	50783.6	50783.6	50783.6	50783.6	50783.6	50783.6	50783.6	50783.6	50783.6	320842	2.62981e+06	1.32272e+07	945716	1.40016e+06	1.05853e+06	50783.6	3	0	0	0	0	0	0	0	0	0	0	0	1	3	3	3	2	2	0
CRP	25039	50783.6	2.02176e+07	1.07913e+08	1.5672e+07	4.17313e+06	3.73535e+07	1.1111e+07	339462	4.79865e+07	50783.6	1.95363e+07	9.52711e+07	1.31459e+07	4.23418e+06	2.99748e+07	1.11397e+07	50783.6	3.73467e+07	9	0	8	9	8	4	9	7	1	9	0	7	9	8	4	9	6	0	9
CRTAC1	71421	4.86432e+06	5.30458e+06	5.91426e+06	4.69976e+06	4.75507e+06	4.82698e+06	4.80703e+06	7.50827e+06	5.2786e+06	8.92553e+07	6.9811e+07	1.75528e+07	1.90844e+07	4.837e+07	2.71716e+07	6.7488e+07	4.35749e+07	9.39369e+07	33	12	9	11	11	11	12	11	14	10	32	32	22	25	26	24	31	29	33
CSE1L	110417	50783.6	50783.6	50783.6	50783.6	50783.6	50783.6	50783.6	50783.6	50783.6	50783.6	7.00596e+06	1.5316e+07	3.03665e+07	6.02712e+06	2.00229e+06	2.34927e+06	1.47119e+07	50783.6	2	0	0	0	0	0	0	0	0	0	0	1	1	1	1	1	1	1	0
CST3	15799	4.49562e+06	7.80329e+06	8.39655e+06	7.83545e+06	5.98867e+06	9.1068e+06	7.55688e+06	1.06669e+07	4.77704e+06	3.123e+07	2.64176e+07	1.74841e+07	2.48717e+07	2.78951e+07	2.44317e+07	2.78062e+07	3.41572e+07	3.56928e+07	5	3	2	4	3	3	2	3	3	2	5	5	5	4	4	5	5	4	5
CTLA4	24656	50783.6	272087	50783.6	50783.6	8.56477e+06	50783.6	50783.6	625842	50783.6	50783.6	50783.6	50783.6	50783.6	8.65727e+06	50783.6	50783.6	512403	321244	4	0	1	0	0	4	0	0	1	0	0	0	0	0	4	0	0	1	1
CTSB	37822	50783.6	50783.6	50783.6	50783.6	50783.6	50783.6	50783.6	50783.6	50783.6	4.85909e+06	6.40127e+06	8.6667e+06	5.11258e+06	1.33558e+07	1.16679e+07	1.16262e+07	9.26546e+06	2.01664e+07	18	0	0	0	0	0	0	0	0	0	8	11	15	10	16	17	18	15	18
CTSD	44552	638875	948990	2.19242e+06	2.38695e+06	1.43464e+06	2.25441e+06	969513	1.41649e+06	1.70799e+06	2.04735e+06	2.7061e+06	3.94597e+06	8.13866e+06	6.97122e+07	7.40373e+06	5.62017e+06	8.5366e+06	2.64816e+06	7	2	1	3	2	2	2	1	3	3	1	4	5	4	7	7	4	6	4
CTSG	28837	50783.6	1.24228e+06	900997	486888	877280	1.49204e+06	1.14423e+06	1.73976e+06	2.76528e+06	4.25149e+06	3.42737e+07	2.18471e+07	1.24305e+07	1.42366e+07	1.28235e+07	1.83059e+07	4.5211e+07	8.33271e+06	11	0	1	1	1	2	2	1	2	1	3	11	11	10	11	9	10	11	6
CTSZ	33868	50783.6	2.45064e+06	2.56431e+06	50783.6	953997	1.78902e+06	903226	772021	5.07049e+06	2.80292e+06	2.90636e+06	2.58006e+06	1.56458e+06	3.58478e+06	2.74297e+06	2.61134e+06	2.40105e+06	4.12553e+06	4	0	1	1	0	1	2	1	1	1	3	4	3	3	4	4	4	4	4
CYBB	65336	50783.6	50783.6	50783.6	50783.6	50783.6	50783.6	50783.6	50783.6	50783.6	50783.6	475208	366688	149522	287124	197191	50783.6	728429	50783.6	3	0	0	0	0	0	0	0	0	0	0	1	1	1	2	1	0	3	0
DBH	69065	897312	1.47165e+06	992683	616632	759448	825592	756517	911873	1.98835e+06	50783.6	1.42754e+06	872422	565598	835006	773411	815491	1.17522e+06	1.12206e+06	1	1	1	1	1	1	1	1	1	1	0	1	1	1	1	1	1	1	1
DBI	10044	50783.6	50783.6	50783.6	50783.6	50783.6	50783.6	50783.6	50783.6	50783.6	50783.6	50783.6	50783.6	2.19391e+06	3.08765e+07	5.88977e+06	1.00336e+07	3.14338e+06	50783.6	2	0	0	0	0	0	0	0	0	0	0	0	0	2	2	2	1	1	0
DCD	11284	6.12594e+06	985700	1.74519e+06	2.43837e+06	50783.6	1.29356e+06	817781	50783.6	1.17627e+07	2.80204e+06	1.29038e+06	7.82375e+06	902744	1.47843e+06	3.43949e+06	3.55677e+06	1.02314e+06	1.0784e+06	5	5	2	2	1	0	2	1	0	3	3	2	2	1	1	1	4	3	3
DCN	39747	50783.6	50783.6	50783.6	50783.6	50783.6	50783.6	50783.6	50783.6	50783.6	50783.6	1.01773e+06	2.19907e+06	946081	318401	1.05684e+06	1.03253e+06	3.25485e+06	918114	2	0	0	0	0	0	0	0	0	0	0	1	2	1	1	1	2	2	2
DEFA1;DEFA3	#N/A	50783.6	1.25385e+06	794732	50783.6	663223	50783.6	50783.6	2.06696e+06	2.00049e+06	8.09758e+06	5.66279e+07	1.40035e+07	1.29517e+07	1.14148e+07	9.46241e+06	2.10497e+07	1.25343e+08	1.10659e+07	2	0	1	1	0	1	0	0	2	2	2	2	2	2	2	2	2	2	2
DLST	48755	6.99481e+06	8.27539e+06	1.44696e+07	10314000	1.11064e+07	9.76039e+06	1.04109e+07	7.87354e+06	9.48872e+06	4.70345e+06	6.37931e+06	11585700	9.33115e+06	6.59168e+06	6.88345e+06	5.93896e+06	5.49712e+06	2560380	1	1	1	1	1	1	1	1	1	1	1	1	1	1	1	1	1	1	1
DPYSL2	62294	50783.6	50783.6	50783.6	50783.6	50783.6	50783.6	50783.6	50783.6	50783.6	50783.6	563066	280678	50783.6	50783.6	368490	50783.6	900138	50783.6	2	0	0	0	0	0	0	0	0	0	0	2	1	0	0	1	0	2	0
ECM1	60674	9.45237e+06	5.62854e+06	1.03548e+07	7.36503e+06	1.55702e+07	7.7301e+06	7.36833e+06	9.42321e+06	9.98225e+06	2.26402e+07	1.21089e+07	1.5255e+07	1.16958e+07	2.26694e+07	1.42762e+07	1.68979e+07	1.89161e+07	2.97877e+07	16	11	9	11	11	14	12	10	13	12	16	10	13	12	14	14	14	16	16
ECPAS	204291	5.51399e+08	3.49749e+08	2.21125e+08	1.43313e+08	2.23425e+08	2.46022e+08	1.69087e+08	2.17116e+08	7.34306e+08	7.29723e+08	3.63384e+08	2.08962e+08	1.93376e+08	1.59978e+08	1.82818e+08	2.76336e+08	2.8805e+08	4.93733e+08	1	1	1	1	1	1	1	1	1	1	1	1	1	1	1	1	1	1	1
EEF1A1;EEF1A1P5	#N/A	50783.6	50783.6	50783.6	50783.6	50783.6	50783.6	50783.6	50783.6	50783.6	1.24971e+06	5.81557e+06	2.72455e+06	1.28574e+06	2.07606e+06	2.87643e+06	1.81371e+06	7.2826e+06	962240	2	0	0	0	0	0	0	0	0	0	2	2	2	1	1	2	1	2	1
EEF1A1;EEF1A1P5;EEF1A2	#N/A	50783.6	50783.6	50783.6	50783.6	50783.6	50783.6	50783.6	50783.6	50783.6	5.48127e+06	1.22472e+07	5.30279e+06	3.22984e+06	4.00439e+06	6.03974e+06	3.85797e+06	1.68419e+07	3.74638e+06	7	0	0	0	0	0	0	0	0	0	5	6	5	5	4	5	4	7	3
EEF1G	50119	50783.6	50783.6	50783.6	50783.6	50783.6	50783.6	50783.6	50783.6	50783.6	50783.6	1.45478e+06	1.67513e+06	1.41041e+06	3.48101e+06	1.6737e+06	1.37975e+06	2.9539e+06	50783.6	4	0	0	0	0	0	0	0	0	0	0	4	3	1	4	2	2	4	0
EEF2	95338	50783.6	50783.6	50783.6	50783.6	50783.6	50783.6	50783.6	50783.6	50783.6	781666	1.9016e+06	1.64984e+06	969974	1.06278e+06	1.3205e+06	1.19411e+06	4.16416e+06	1.13919e+06	6	0	0	0	0	0	0	0	0	0	2	6	3	3	2	5	3	6	2
EFEMP1	54641	4.11072e+06	4.66204e+06	4.8017e+06	2.24556e+06	4.55035e+06	4.87226e+06	2.73362e+06	4.52989e+06	7.64047e+06	2.65043e+07	1.4815e+07	7.63962e+06	6.74008e+06	1.41202e+07	9.09756e+06	1.71388e+07	1.50497e+07	4.08402e+07	13	7	6	6	4	7	7	5	8	8	12	12	6	8	10	10	12	10	13
EFHD2	26697	50783.6	50783.6	50783.6	50783.6	50783.6	50783.6	50783.6	50783.6	50783.6	417449	2.49632e+06	2.78068e+06	1.3722e+06	1.38191e+06	1.98418e+06	676953	3.97591e+06	359987	5	0	0	0	0	0	0	0	0	0	1	5	5	4	4	5	3	5	1
EHD1	60627	50783.6	50783.6	50783.6	50783.6	50783.6	50783.6	50783.6	50783.6	50783.6	50783.6	2.23463e+06	2.08214e+06	50783.6	50783.6	50783.6	50783.6	4.19262e+06	50783.6	2	0	0	0	0	0	0	0	0	0	0	2	2	0	0	0	0	2	0
EIF4A1;EIF4A2	#N/A	50783.6	50783.6	50783.6	50783.6	50783.6	50783.6	50783.6	50783.6	50783.6	580897	1.71746e+06	943127	719655	655031	1.22601e+06	469920	3.2608e+06	253640	2	0	0	0	0	0	0	0	0	0	1	2	2	2	2	2	2	2	1
EIF5A	16832	50783.6	50783.6	50783.6	50783.6	50783.6	50783.6	50783.6	50783.6	50783.6	399603	1.10993e+06	723671	393096	442000	533921	227374	1.72605e+06	217114	1	0	0	0	0	0	0	0	0	0	1	1	1	1	1	1	1	1	1
ELANE	28518	50783.6	50783.6	50783.6	50783.6	50783.6	50783.6	50783.6	50783.6	50783.6	6.27142e+06	9.77231e+07	5.06353e+07	2.32546e+07	3.29239e+07	2.50406e+07	3.39151e+07	1.47573e+08	1.88168e+07	9	0	0	0	0	0	0	0	0	0	3	9	9	8	8	7	9	9	6
ENO1	47169	1.30141e+06	704051	2.5166e+06	1.86928e+06	1.53705e+06	906257	1.10051e+06	350121	863643	4.72807e+06	2.04241e+07	1.73638e+07	1.01009e+07	8.81455e+06	1.20978e+07	7.37454e+06	3.69113e+07	4.30423e+06	23	1	2	8	7	2	3	5	1	2	11	21	21	19	15	20	17	22	13
ENO3	46987	50783.6	1.2119e+06	3.35707e+06	2.48059e+06	1.47488e+06	1835920	1.42289e+06	1.35528e+06	1837530	3.77538e+06	1.67595e+07	1.52993e+07	1.00809e+07	8.09242e+06	1.21119e+07	6.39692e+06	3.29093e+07	4.1911e+06	1	0	1	1	1	1	1	1	1	1	1	1	1	1	1	1	1	1	1
ENPP5	54666	50783.6	50783.6	50783.6	50783.6	50783.6	50783.6	50783.6	50783.6	50783.6	50783.6	50783.6	50783.6	3.92524e+06	3.07556e+07	1.15417e+06	1.17099e+06	1.83524e+06	50783.6	6	0	0	0	0	0	0	0	0	0	0	0	0	4	6	1	3	3	0
EZR;MSN	#N/A	50783.6	801401	2.36253e+06	1.77457e+06	985313	1.14005e+06	1.39343e+06	1.05617e+06	50783.6	5.02869e+06	1.45016e+07	1.38273e+07	8.8915e+06	6.31151e+06	9.25135e+06	6.96628e+06	2.04956e+07	4.5644e+06	7	0	1	3	3	1	1	3	1	0	5	7	6	5	4	5	5	7	5
F10	54732	1.79098e+07	2.74374e+07	3.20068e+07	2.70075e+07	2.99101e+07	2.16823e+07	2.74911e+07	2.29207e+07	1.67071e+07	1.38001e+07	1.88856e+07	2.87338e+07	2.95293e+07	2.06695e+07	2.14952e+07	2.32181e+07	1.43955e+07	8.65076e+06	10	10	10	10	10	10	9	9	10	10	9	10	10	9	7	9	9	9	9
F11	70109	5.02483e+06	7.05158e+06	7.87389e+06	5.84313e+06	7.67609e+06	6.08891e+06	6.9039e+06	7.27307e+06	4.21769e+06	5.6762e+06	6.76638e+06	8.01529e+06	6.26007e+06	7.17942e+06	6.76916e+06	7.62959e+06	6.83578e+06	3.75532e+06	20	16	19	20	19	19	20	19	19	10	12	18	20	20	18	17	19	20	9
F11;KLKB1	#N/A	2.01543e+07	2.00958e+07	2.63515e+07	1.78599e+07	2.22536e+07	1.90255e+07	1.61803e+07	1.1611e+07	1.83244e+07	1.1718e+07	1.69047e+07	2.35716e+07	1.86935e+07	1.80039e+07	1.52354e+07	1.77293e+07	1.76676e+07	9.97962e+06	2	2	2	2	2	2	2	2	2	2	2	2	2	2	2	2	2	1	2
F12	67792	4.36278e+07	4.15125e+07	4.01347e+07	3.96279e+07	5.83727e+07	3.54605e+07	5.6867e+07	6.06317e+07	6.02043e+07	4.96558e+07	4.27374e+07	3.95733e+07	5.10158e+07	5.26805e+07	3.851e+07	8.03387e+07	6.80045e+07	5.06395e+07	20	17	18	15	17	19	16	17	18	16	17	16	18	19	20	17	19	20	18
F13A1	83268	3.81652e+06	6.72455e+06	1.09083e+07	9.1526e+06	1.17599e+07	6.81217e+06	7.40066e+06	8.97237e+06	1.38483e+06	2.13262e+06	3.89967e+06	4.29324e+06	2.25289e+06	1.28296e+06	1.7838e+06	813179	1.76927e+06	2.17766e+06	19	11	17	19	16	18	16	19	18	3	3	9	9	5	3	3	3	5	1
F13B	75511	2.68734e+06	3.43837e+06	2.59884e+06	2.48785e+06	2.6266e+06	2.05632e+06	1.69529e+06	2.64832e+06	1.6743e+06	2.14765e+06	2.47528e+06	2.46079e+06	2.43575e+06	2.30075e+06	2.34715e+06	1.89041e+06	2.48598e+06	1.12609e+06	6	4	5	5	5	5	6	5	6	2	2	4	5	5	5	5	6	6	2
F2	70037	1.99898e+08	2.18965e+08	2.11256e+08	2.25629e+08	2.88939e+08	1.92163e+08	2.01436e+08	2.39438e+08	1.35323e+08	1.43612e+08	1.54112e+08	1.71032e+08	2.38591e+08	1.74009e+08	1.69868e+08	1.4208e+08	1.46174e+08	5.47e+07	49	47	46	44	43	48	46	40	48	37	40	44	41	42	39	39	40	41	30
F5	251703	5.146e+06	6.60018e+06	6.88634e+06	5.96045e+06	5.80325e+06	6.14749e+06	5.36263e+06	8.07697e+06	4.2576e+06	1.69357e+06	1.63101e+06	3.14342e+06	2.49456e+06	1.43347e+06	2.34767e+06	1.80956e+06	2.25518e+06	3.03189e+06	34	27	30	31	31	30	31	31	30	21	3	10	21	15	6	16	6	15	2
F7	51594	694809	1.1248e+06	1.14468e+06	1.227e+06	1.26194e+06	1.59061e+06	1.09938e+06	1.6085e+06	1.24892e+06	50783.6	451960	634028	835477	546573	1.40127e+06	685583	571498	307968	2	2	2	2	2	2	2	2	2	2	0	1	1	2	2	1	1	1	1
F9	51778	9.36449e+06	1.39803e+07	1.50758e+07	1.3141e+07	1.24795e+07	1.11564e+07	1.12644e+07	1.22381e+07	1.05684e+07	3.0138e+06	5.93973e+06	1.04789e+07	1.08197e+07	5.84601e+06	8.37608e+06	5.94929e+06	5.17098e+06	2.28813e+06	15	12	13	13	13	14	14	13	12	11	5	9	13	13	10	12	9	9	4
FABP5	15164	50783.6	50783.6	50783.6	50783.6	50783.6	50783.6	50783.6	50783.6	50783.6	50783.6	50783.6	50783.6	563944	1.64973e+07	1.1696e+06	1.14793e+06	1.19344e+06	50783.6	6	0	0	0	0	0	0	0	0	0	0	0	0	1	6	3	2	3	0
FBLN1	77214	1.41131e+07	1.45792e+07	1.98205e+07	1.09885e+07	1.68016e+07	2.58788e+07	1.37649e+07	1.25848e+07	1.38173e+07	6.98682e+06	1.07544e+07	1.55046e+07	9.07767e+06	9.94455e+06	1.67438e+07	9.75328e+06	1.22084e+07	9.25833e+06	20	19	19	20	18	20	20	20	20	19	18	19	20	18	15	20	19	19	18
FBP1	36842	50783.6	50783.6	50783.6	50783.6	50783.6	50783.6	50783.6	50783.6	50783.6	737322	941694	50783.6	608141	3.81094e+06	1.93818e+06	1.21501e+06	6.58053e+06	1.67973e+06	3	0	0	0	0	0	0	0	0	0	1	1	0	2	2	3	1	3	1
FCGBP	572017	664947	543399	1.42047e+06	50783.6	781138	1.12205e+06	713128	990261	2.15386e+06	837871	663353	2.15333e+06	50783.6	50783.6	1.25897e+06	836959	1.36113e+06	2.12592e+06	3	3	1	1	0	2	3	1	3	3	2	2	1	0	0	1	2	2	3
FCGR3A	29089	2.1365e+06	1.76655e+06	2.76528e+06	1.78006e+06	2.30654e+06	2.7018e+06	1.83632e+06	2.31829e+06	1.14017e+07	6.74144e+06	4.07186e+06	4.03475e+06	2.93842e+06	4.44685e+06	3.58061e+06	5.99727e+06	5.75207e+06	1.31297e+07	2	1	1	1	1	1	1	1	1	1	1	1	1	1	2	1	2	2	2
FCGR3A;FCGR3B	#N/A	1.50231e+06	1.47362e+06	1.17154e+06	1.02716e+06	1.18957e+06	1.79346e+06	1.79094e+06	2.01071e+06	4.98518e+06	4.69691e+06	4.75253e+06	4.51644e+06	2.21458e+06	4.67385e+06	3.92562e+06	5.17912e+06	7.90996e+06	9.30503e+06	3	1	1	1	1	1	2	1	3	2	3	2	3	2	2	3	3	3	3
FCN2	34001	2.63253e+06	5.59674e+06	4.03539e+06	8.70338e+06	6.1336e+06	5.00152e+06	6.35009e+06	3.26938e+06	6.30504e+06	2.10699e+06	4.59044e+06	3.47011e+06	7.71261e+06	5.75775e+06	4.89368e+06	4.48091e+06	2.7542e+06	3.88965e+06	8	5	8	8	8	7	7	8	6	8	4	7	6	7	7	7	7	4	6
FCN3	32903	4.34603e+07	2.44018e+07	3.37226e+07	4.18159e+07	2.86555e+07	3.49524e+07	2.67851e+07	2.75074e+07	2.69788e+07	2.39893e+07	1.63762e+07	2.56444e+07	3.54321e+07	2.3238e+07	2.65649e+07	2.17955e+07	2.74298e+07	1.45793e+07	15	12	11	14	13	14	14	13	15	12	12	8	12	13	8	12	10	13	10
FERMT3	75953	50783.6	1.24733e+06	6.04749e+06	4.63198e+06	2.05739e+06	2.17435e+06	3.14238e+06	1.30415e+06	50783.6	287339	2.01842e+06	2.41963e+06	1.56162e+06	1.77924e+06	2.17233e+06	1.2017e+06	4.42905e+06	484622	6	0	5	6	5	5	5	5	5	0	1	6	6	5	5	5	4	6	2
FETUB	42055	5.38291e+06	6.60679e+06	9.25788e+06	5.979e+06	9.02756e+06	8.70612e+06	8.67587e+06	5.75268e+06	7.02759e+06	6.66326e+06	6.83985e+06	1.0256e+07	7.0613e+06	1.03583e+07	1.06453e+07	1.07569e+07	6.02647e+06	7.26556e+06	5	4	5	4	4	5	5	5	5	3	4	5	4	5	4	4	5	5	5
FGA	94973	1.51502e+09	4.41265e+08	5.84671e+08	3.5582e+08	9.77145e+08	5.79958e+08	5.76893e+08	8.35885e+08	1.53893e+09	1.867e+08	5.99445e+08	8.07753e+08	4.6056e+08	2.89458e+08	7.04622e+08	2.87277e+08	1.00369e+08	1.93062e+08	60	57	52	54	52	57	55	55	58	57	40	54	54	49	43	53	50	44	45
FGB	55928	1.30706e+09	4.05577e+08	5.18096e+08	3.06362e+08	8.08184e+08	5.65804e+08	5.24043e+08	6.82751e+08	1.23163e+09	1.93603e+08	9.29488e+08	1.17733e+09	5.95184e+08	3.85016e+08	9.45445e+08	5.06408e+08	2.45491e+08	2.29966e+08	57	54	48	50	46	50	49	49	51	53	45	52	51	50	45	50	49	46	46
FGFBP2	24581	50783.6	50783.6	50783.6	50783.6	50783.6	50783.6	50783.6	50783.6	50783.6	2.41669e+06	2.80581e+06	50783.6	484896	50783.6	50783.6	999872	1.5293e+06	804343	3	0	0	0	0	0	0	0	0	0	3	3	0	1	0	0	2	3	1
FGG	51512	9.96856e+08	3.12488e+08	3.99945e+08	2.2767e+08	5.97716e+08	4.15628e+08	3.69436e+08	5.06746e+08	9.19459e+08	1.44909e+08	6.70683e+08	8.60017e+08	4.34239e+08	2.64876e+08	6.73334e+08	3.57963e+08	1.81908e+08	1.731e+08	49	49	43	45	41	47	46	46	47	46	41	47	46	43	40	45	44	42	41
FGL1	36379	50783.6	2.06862e+06	7.37173e+06	1.86218e+06	3.70107e+06	6.43324e+06	1.63048e+06	1.276e+06	3.67079e+06	50783.6	50783.6	50783.6	50783.6	50783.6	50783.6	50783.6	50783.6	50783.6	5	0	4	5	2	4	5	3	4	3	0	0	0	0	0	0	0	0	0
FLNA	280739	82074	440294	959072	2.67512e+06	976428	1.26603e+06	1.54585e+06	1.31156e+06	492506	471195	2.97857e+06	2.73808e+06	1.35007e+06	1.39028e+06	1.92696e+06	896912	4.85113e+06	618127	22	2	7	11	19	11	15	14	15	2	1	20	18	13	14	14	9	21	4
FMOD	43179	50783.6	50783.6	50783.6	50783.6	50783.6	50783.6	50783.6	50783.6	50783.6	352147	1.33976e+06	1.25206e+06	934651	888347	1.24277e+06	606615	1.3775e+06	334460	2	0	0	0	0	0	0	0	0	0	1	1	2	2	2	2	2	2	1
FN1	272320	3.26906e+07	2.98978e+06	4.60665e+06	4.35554e+06	1.8513e+07	3.51441e+06	6.34184e+06	3.73129e+07	1.03798e+07	6.52993e+08	4.29062e+08	2.1383e+08	1.73634e+08	3.4681e+08	2.3479e+08	5.08252e+08	5.03985e+08	9.09439e+08	144	56	9	12	16	55	12	24	78	20	133	130	112	104	115	106	129	134	144
FSTL1	34986	50783.6	50783.6	50783.6	50783.6	50783.6	50783.6	50783.6	50783.6	50783.6	3.33672e+06	3.60028e+06	5.71215e+06	4.89102e+06	4.45272e+06	5.03321e+06	6.40693e+06	5.06804e+06	4.03137e+06	2	0	0	0	0	0	0	0	0	0	2	2	2	2	2	2	2	2	2
FUBP1;KHSRP	#N/A	3.4798e+06	1.0684e+07	1.546e+07	9.39366e+06	8.44784e+06	1.34158e+07	5.70065e+06	4.86034e+06	1.60372e+07	5.345e+06	1.21808e+07	1.64248e+07	9.6475e+06	1.24962e+07	1.48585e+07	5.95238e+06	4.93234e+06	2.50273e+07	1	1	1	1	1	1	1	1	1	1	1	1	1	1	1	1	1	1	1
G6PD	59257	50783.6	50783.6	50783.6	50783.6	50783.6	50783.6	50783.6	50783.6	50783.6	50783.6	4.39247e+06	4.79707e+06	3.29209e+06	2.71965e+06	3.44581e+06	2.16329e+06	9.75694e+06	990810	11	0	0	0	0	0	0	0	0	0	0	9	7	5	3	5	4	11	2
GAPDH	36053	50783.6	1.75783e+06	6.44468e+06	5.3065e+06	2.02264e+06	3.00437e+06	2.88978e+06	1.55432e+06	2.16369e+06	6.51304e+06	2.94863e+07	3.30241e+07	1.69171e+07	1.52795e+07	2.42957e+07	1.24276e+07	7.26798e+07	6.87861e+06	17	0	4	12	9	5	5	8	4	2	10	14	16	13	14	15	13	17	11
GC	52918	3.35444e+08	3.19292e+08	2.86037e+08	3.33337e+08	3.63414e+08	3.46565e+08	2.77088e+08	3.29076e+08	3.08211e+08	4.5847e+08	2.57667e+08	2.95011e+08	4.36984e+08	4.24484e+08	4.17015e+08	3.92889e+08	2.56493e+08	3.17301e+08	44	42	39	40	39	42	42	43	44	41	42	39	39	42	41	40	43	42	41
GCA	24010	50783.6	50783.6	50783.6	50783.6	50783.6	50783.6	50783.6	50783.6	50783.6	50783.6	4.9351e+06	4.41667e+06	1.90453e+06	1.73497e+06	1.94644e+06	2.08473e+06	9.18617e+06	1.17118e+06	5	0	0	0	0	0	0	0	0	0	0	5	5	3	4	2	3	5	1
GDI1	50583	50783.6	265299	959967	746935	485710	178553	498038	50783.6	50783.6	335016	1.30701e+06	1.76675e+06	1.02028e+06	1.74451e+06	1.33609e+06	631206	2.05865e+06	512392	2	0	1	2	2	1	1	2	0	0	1	1	2	2	2	2	2	2	1
GDI1;GDI2	#N/A	50783.6	50783.6	50783.6	50783.6	50783.6	50783.6	50783.6	50783.6	50783.6	506192	1.2063e+06	780019	50783.6	50783.6	620722	50783.6	2.4721e+06	50783.6	3	0	0	0	0	0	0	0	0	0	1	3	1	0	0	1	0	3	0
GDI2	50663	50783.6	50783.6	50783.6	50783.6	50783.6	50783.6	50783.6	50783.6	50783.6	50783.6	2.4189e+06	2.23989e+06	1.84044e+06	1.50643e+06	2.1626e+06	864443	4.28643e+06	382425	4	0	0	0	0	0	0	0	0	0	0	3	4	2	2	2	2	4	1
GLIPR2	17218	703789	792333	871868	851972	831373	756175	967495	1.06388e+06	1.27025e+06	1.79084e+06	3.30915e+06	3.80048e+06	1.87302e+06	3.60569e+06	2.73181e+06	2.89753e+06	5.78902e+06	2.76366e+06	3	1	2	2	1	1	2	3	1	2	2	3	3	1	1	2	3	3	3
GMFG	16801	50783.6	50783.6	50783.6	50783.6	50783.6	50783.6	50783.6	50783.6	50783.6	50783.6	1.69355e+06	1.49301e+06	1.06149e+06	1.64896e+06	1.21624e+06	50783.6	3.62021e+06	50783.6	2	0	0	0	0	0	0	0	0	0	0	2	2	1	1	1	0	2	0
GNAI2	40451	50783.6	50783.6	50783.6	50783.6	50783.6	50783.6	50783.6	50783.6	50783.6	574398	4.94304e+06	4.23859e+06	2.7167e+06	2.86762e+06	3.44939e+06	1.58335e+06	8.28125e+06	849681	10	0	0	0	0	0	0	0	0	0	1	9	8	4	2	4	4	10	3
GNB1	37377	50783.6	50783.6	50783.6	50783.6	50783.6	50783.6	50783.6	50783.6	50783.6	1.87958e+06	3.76418e+06	3.43555e+06	1.96251e+06	2.68009e+06	2.41074e+06	1.61558e+06	5.97794e+06	1.01088e+06	4	0	0	0	0	0	0	0	0	0	1	4	3	2	2	2	3	4	3
GNS	62082	50783.6	50783.6	50783.6	50783.6	50783.6	50783.6	50783.6	50783.6	50783.6	50783.6	50783.6	380899	2.86301e+06	1.31305e+07	1.461e+06	1.70675e+06	2.07217e+06	50783.6	5	0	0	0	0	0	0	0	0	0	0	0	1	3	5	2	3	2	0
GOLM1	45333	50783.6	50783.6	50783.6	50783.6	50783.6	50783.6	50783.6	50783.6	50783.6	50783.6	249580	470375	433235	460260	467382	550700	250682	249952	1	0	0	0	0	0	0	0	0	0	0	1	1	1	1	1	1	1	1
GPI	63147	1.1968e+07	1.08007e+07	1.37641e+07	1.11831e+07	1.07274e+07	1.12925e+07	1.26133e+07	1.37121e+07	1.88666e+07	50783.6	1.79706e+06	1.82609e+06	5.81114e+06	7.80026e+06	7.11352e+06	50783.6	3.24397e+06	472403	5	1	1	1	1	1	1	1	1	1	0	5	4	2	2	3	0	5	1
GPLD1	92336	1.92936e+07	1.57043e+07	1.37736e+07	1.74854e+07	1.55245e+07	1.53894e+07	2.16229e+07	7.80889e+06	3.81384e+06	1.46094e+07	1.1708e+07	1.2375e+07	1.74634e+07	1.46423e+07	1.31385e+07	2.08753e+07	7.3289e+06	2.7683e+06	22	19	19	18	19	21	20	21	15	9	16	15	17	17	16	16	19	14	9
GPX3	25552	2.96988e+07	3.47075e+07	4.33933e+07	2.6993e+07	3.03726e+07	3.45865e+07	4.58011e+07	3.23612e+07	1.13593e+07	2.76451e+07	3.01357e+07	4.23661e+07	2.97592e+07	3.39474e+07	4.31469e+07	4.57397e+07	2.92485e+07	1.65231e+07	7	7	7	7	6	7	7	7	7	6	5	7	7	7	7	7	7	5	5
GRB2	25206	50783.6	50783.6	50783.6	50783.6	50783.6	50783.6	50783.6	50783.6	50783.6	50783.6	995881	904071	366048	534165	487017	417887	1.60017e+06	435076	2	0	0	0	0	0	0	0	0	0	0	2	2	1	1	1	1	2	1
GSN	85698	8.34271e+07	7.42762e+07	7.24167e+07	7.26288e+07	7.10301e+07	7.88036e+07	8.02828e+07	8.02549e+07	5.32106e+07	1.35475e+08	1.01005e+08	8.31709e+07	8.82123e+07	8.74881e+07	9.55593e+07	1.05654e+08	1.05844e+08	7.91764e+07	64	58	58	59	60	57	59	61	60	50	60	60	61	61	58	59	60	60	58
GSTM5	25675	50783.6	50783.6	50783.6	50783.6	50783.6	50783.6	50783.6	50783.6	50783.6	50783.6	50783.6	50783.6	771088	1.23133e+06	50783.6	50783.6	50783.6	50783.6	3	0	0	0	0	0	0	0	0	0	0	0	0	3	3	0	0	0	0
GSTO1	27566	50783.6	77439.2	1.25415e+06	801643	611831	890340	707589	467542	735071	1.94156e+06	2.12916e+06	3.54957e+06	2.14199e+06	3.68076e+06	2.90896e+06	2.26549e+06	8.57412e+06	2.39943e+06	4	0	1	3	2	2	2	2	2	1	2	3	3	3	4	3	3	4	3
GSTP1	23356	565274	1.42219e+06	1.11719e+06	1.17049e+06	50783.6	50783.6	538388	50783.6	50783.6	1.59939e+06	5.77865e+06	6.53643e+06	4.41599e+06	6.33504e+06	4.01064e+06	2.10198e+06	1.10104e+07	1.97636e+06	7	1	1	2	2	0	0	2	0	0	4	7	7	6	5	6	7	7	3
GYG1	39384	50783.6	50783.6	50783.6	50783.6	50783.6	50783.6	50783.6	50783.6	50783.6	50783.6	4.29996e+06	4.15891e+06	2.97261e+06	2.55499e+06	2.65723e+06	1.92393e+06	5.61392e+06	2.17128e+06	1	0	0	0	0	0	0	0	0	0	0	1	1	1	1	1	1	1	1
H1-2;H1-3;H1-4	#N/A	50783.6	50783.6	50783.6	50783.6	50783.6	50783.6	50783.6	50783.6	50783.6	5.1018e+06	1.00386e+07	1.09533e+07	3.69696e+06	4.79559e+06	4.4771e+06	4.07326e+06	1.35621e+07	3.09453e+06	4	0	0	0	0	0	0	0	0	0	2	4	2	1	1	1	1	3	1
H1-5	22580	50783.6	50783.6	50783.6	50783.6	50783.6	50783.6	50783.6	50783.6	50783.6	2.02712e+06	6.5964e+06	6240920	2108940	2.94435e+06	2.26528e+06	2.17633e+06	8.26835e+06	1.54552e+06	1	0	0	0	0	0	0	0	0	0	1	1	1	1	1	1	1	1	1
H2AC11;H2AC12;H2AC14;H2AC18;H2AC20;H2AC25;H2AC4;H2AC6;H2AC7;H2AJ	#N/A	50783.6	50783.6	50783.6	50783.6	50783.6	50783.6	50783.6	50783.6	50783.6	1.30179e+07	1.36508e+08	2.00685e+08	1.23026e+07	5.44054e+07	2.07605e+07	3.93359e+07	2.50389e+08	9.27496e+06	4	0	0	0	0	0	0	0	0	0	3	3	3	3	3	3	3	4	3
H2AC21	13995	50783.6	50783.6	50783.6	50783.6	50783.6	50783.6	50783.6	50783.6	50783.6	1.24889e+07	1.07345e+08	1.54822e+08	6.69592e+06	4.01741e+07	1.05198e+07	2.59806e+07	1.84168e+08	1.21073e+07	3	0	0	0	0	0	0	0	0	0	1	3	3	2	2	2	2	3	1
H2BC12;H2BC12L;H2BC13;H2BC14;H2BC15;H2BC18;H2BC26;H2BC4;H2BC5;H2BC9	#N/A	50783.6	50783.6	50783.6	50783.6	50783.6	50783.6	50783.6	50783.6	50783.6	2.46817e+07	2.25312e+08	3.95457e+08	3.39741e+07	1.37992e+08	5.34452e+07	6.3108e+07	4.531e+08	2.56812e+07	4	0	0	0	0	0	0	0	0	0	3	4	4	4	4	4	4	4	2
H2BC12;H2BC12L;H2BC13;H2BC14;H2BC15;H2BC18;H2BC4;H2BC5;H2BC9	#N/A	50783.6	50783.6	50783.6	50783.6	50783.6	50783.6	50783.6	50783.6	50783.6	3.98722e+06	2.99102e+07	4.99457e+07	3.76787e+06	1.57174e+07	6.99213e+06	9.40096e+06	6.45001e+07	3.15958e+06	5	0	0	0	0	0	0	0	0	0	1	4	5	1	1	1	3	5	2
H3-3A;H3-4;H3C1;H3C15	#N/A	2.29622e+06	4.57263e+06	50783.6	1.3995e+07	6.11329e+06	50783.6	1.53154e+07	9.08502e+06	50783.6	853742	1.02857e+07	2.063e+07	2.22853e+06	1.13729e+07	4.25765e+06	4.39706e+06	2.53736e+07	1.32447e+06	2	1	1	0	1	1	0	1	1	0	1	2	2	1	2	1	2	2	1
H3-7	15430	50783.6	50783.6	50783.6	50783.6	50783.6	50783.6	50783.6	50783.6	50783.6	1.80889e+07	1.57279e+08	2.73455e+08	2.5787e+07	1.10435e+08	4.24487e+07	5.62438e+07	3.61629e+08	2.56378e+07	6	0	0	0	0	0	0	0	0	0	2	6	6	2	4	3	3	6	3
H4C1	11367	502780	50783.6	3.64429e+06	50783.6	50783.6	50783.6	50783.6	1.63348e+06	7.5014e+06	2.05144e+07	2.14012e+08	3.71339e+08	4.6041e+07	1.69965e+08	6.99276e+07	8.51836e+07	4.78797e+08	2.7692e+07	18	1	0	2	0	0	0	0	1	3	8	18	18	14	17	16	17	18	12
HABP2	62672	2.03392e+07	2.04196e+07	2.41268e+07	2.39279e+07	2.35722e+07	2.49565e+07	2.18755e+07	2.28906e+07	1.85887e+07	1.24648e+07	1.30601e+07	2.11632e+07	2.2314e+07	1.76039e+07	2.4937e+07	2.13086e+07	1.65372e+07	1.57801e+07	13	11	11	12	12	12	13	11	12	10	9	10	10	12	11	12	12	11	9
HBA1	15258	2.66131e+08	3.34782e+07	9.57913e+07	1.10138e+08	5.98772e+07	4.94384e+07	8.06207e+07	8.85761e+07	9.03074e+07	3.81825e+08	1.17125e+08	1.66081e+07	7.04879e+06	1.81783e+07	3.22478e+07	6.4876e+06	2.45078e+09	2.38643e+08	17	17	12	13	14	13	13	14	14	13	15	14	10	5	9	12	6	16	16
HBB	15998	1.4152e+08	1.45033e+07	4.71131e+07	4.89673e+07	2.60583e+07	2.21106e+07	3.4747e+07	4.1985e+07	4.78792e+07	1.85669e+08	5.34919e+07	5.98472e+06	2.87922e+06	6.54787e+06	1.29894e+07	2.71481e+06	1.02673e+09	1.22628e+08	11	11	8	8	9	8	8	8	8	8	11	9	7	4	6	6	4	11	11
HBB;HBD	#N/A	1.85075e+08	1.63177e+07	5.13085e+07	5.86524e+07	3.5502e+07	2.82977e+07	4.74243e+07	5.6449e+07	5.54524e+07	2.96506e+08	7.67752e+07	8.70791e+06	3.74917e+06	8.37387e+06	1.92512e+07	3.2333e+06	1.34309e+09	1.68104e+08	12	12	10	11	9	11	11	10	11	11	12	11	8	4	7	10	4	12	12
HBD	16055	3.17178e+06	50783.6	1.1378e+06	998277	618918	469256	861066	1.02497e+06	1.39252e+06	6.65077e+06	3.3303e+06	50783.6	50783.6	50783.6	50783.6	50783.6	2.43637e+07	9.22207e+06	5	3	0	1	2	1	1	1	2	1	3	1	0	0	0	0	0	5	2
HCK;LYN	#N/A	50783.6	50783.6	50783.6	50783.6	50783.6	50783.6	50783.6	50783.6	50783.6	50783.6	779713	605317	507828	420034	517838	384627	1233630	109701	1	0	0	0	0	0	0	0	0	0	0	1	1	1	1	1	1	1	1
HGFAC	70682	3.26319e+06	6.7727e+06	4.88419e+06	6.55e+06	8.31908e+06	4.42262e+06	3.60669e+06	1.00735e+07	6.97845e+06	3.07928e+06	5.38278e+06	4.02313e+06	7.64305e+06	8.16327e+06	4.22017e+06	3.0374e+06	6.38299e+06	5.80228e+06	5	5	4	5	5	5	5	5	5	5	2	4	5	4	4	3	4	4	5
HK3	99025	50783.6	50783.6	50783.6	50783.6	50783.6	50783.6	50783.6	50783.6	50783.6	50783.6	2.97537e+06	3.39581e+06	2.34028e+06	2.31839e+06	2.40198e+06	1.71354e+06	6.76228e+06	940405	17	0	0	0	0	0	0	0	0	0	0	14	16	14	10	12	12	17	6
HLA-A;HLA-C	#N/A	50783.6	50783.6	50783.6	50783.6	50783.6	50783.6	50783.6	50783.6	50783.6	50783.6	247843	575429	50783.6	504592	381623	331583	580905	424036	1	0	0	0	0	0	0	0	0	0	0	1	1	0	1	1	1	1	1
HLA-B	40460	50783.6	50783.6	50783.6	50783.6	50783.6	50783.6	50783.6	50783.6	50783.6	1.07893e+06	2.16759e+06	1.68596e+06	1.84705e+06	2.67437e+06	3.44839e+06	2.0841e+06	3.43405e+06	1.98732e+06	5	0	0	0	0	0	0	0	0	0	1	5	2	2	3	3	2	4	3
HMGB1	24894	50783.6	50783.6	50783.6	50783.6	50783.6	50783.6	50783.6	50783.6	50783.6	50783.6	1.3079e+06	962574	338752	192108	538182	50783.6	1.47316e+06	50783.6	2	0	0	0	0	0	0	0	0	0	0	1	2	1	1	2	0	2	0
HMGB2	24034	50783.6	50783.6	50783.6	50783.6	50783.6	50783.6	50783.6	50783.6	50783.6	585915	3.08542e+06	3.31175e+06	1.19342e+06	1.55452e+06	1.76224e+06	1.031e+06	5.83546e+06	842733	4	0	0	0	0	0	0	0	0	0	1	4	4	2	1	2	1	4	3
HNRNPA1;HNRNPA1L2	#N/A	50783.6	50783.6	50783.6	50783.6	50783.6	50783.6	50783.6	50783.6	50783.6	2.23289e+06	3.92861e+06	2.77964e+06	3.53202e+06	3.62924e+06	3.93976e+06	2.227e+06	4.95718e+06	2.13249e+06	2	0	0	0	0	0	0	0	0	0	2	2	2	2	1	2	2	2	1
HNRNPD	38434	50783.6	50783.6	50783.6	50783.6	50783.6	50783.6	50783.6	50783.6	50783.6	474646	1.70454e+06	1.10723e+06	685055	546492	812844	50783.6	2.33183e+06	599132	2	0	0	0	0	0	0	0	0	0	1	2	2	2	1	2	0	2	1
HNRNPK	50976	50783.6	50783.6	50783.6	50783.6	50783.6	50783.6	50783.6	50783.6	50783.6	50783.6	2.25994e+06	1.50015e+06	951275	690202	1.0756e+06	444170	2.90957e+06	467290	3	0	0	0	0	0	0	0	0	0	0	3	3	2	1	2	2	3	1
HP	45205	4.23971e+09	5.87793e+09	9.4903e+09	6.65348e+09	5.52308e+09	5.6953e+09	4.35819e+09	1.79177e+09	4.2729e+09	1.85117e+09	4.06209e+09	7.8125e+09	5.93938e+09	4.53173e+09	4.83835e+09	3.74408e+09	1.47911e+08	2.56454e+09	24	24	23	21	19	20	22	20	20	20	20	20	20	20	18	19	20	17	21
HP;HPR	#N/A	1.72113e+09	2.5111e+09	4.2543e+09	2.4564e+09	2.49109e+09	2.58099e+09	2.00266e+09	7.60185e+08	1.84453e+09	6.80665e+08	1.68047e+09	3.13482e+09	2.34011e+09	1.67803e+09	1.88187e+09	1.80218e+09	1.10329e+08	1.13006e+09	35	35	35	35	34	35	35	35	34	34	34	35	35	34	33	33	35	29	34
HPR	39030	5.58978e+07	6.76689e+07	9.16606e+07	8.37228e+07	8.17099e+07	5.48657e+07	1.16252e+08	6.87218e+07	2.56564e+07	4.65009e+07	5.08205e+07	7.0945e+07	7.26951e+07	7.55025e+07	4.64557e+07	1.07264e+08	5.94627e+07	1.88957e+07	11	9	9	9	9	10	9	7	9	8	8	9	9	10	9	9	8	10	8
HPX	51676	1.61207e+09	2.67394e+09	2.31349e+09	2.04715e+09	2.18952e+09	2.09677e+09	1.66543e+09	1.72973e+09	2.09955e+09	2.52318e+09	3.21298e+09	2.5744e+09	2.58383e+09	2.8622e+09	2.35573e+09	2.32821e+09	1.61536e+09	2.52628e+09	46	45	46	46	41	44	46	43	43	45	45	46	44	43	41	43	46	45	46
HRG	59578	2.51118e+08	1.62068e+08	1.81109e+08	1.89006e+08	2.81222e+08	2.41749e+08	2.26074e+08	3.00177e+08	1.61586e+08	2.88493e+08	1.50653e+08	1.74889e+08	2.11782e+08	2.93953e+08	2.66318e+08	2.84271e+08	3.06684e+08	1.81895e+08	41	37	38	39	41	41	40	39	38	37	38	39	38	40	37	39	41	37	37
HSP90AA1	84660	50783.6	50783.6	50783.6	50783.6	50783.6	50783.6	50783.6	50783.6	50783.6	1.27003e+06	3.76832e+06	3.97734e+06	2.67065e+06	3.95042e+06	3.55633e+06	2.40805e+06	7.74602e+06	1.17591e+06	10	0	0	0	0	0	0	0	0	0	3	9	9	6	7	9	8	10	4
HSP90AA1;HSP90AB1	#N/A	50783.6	50783.6	6.38822e+06	2.63267e+06	4.51135e+06	50783.6	4.62652e+06	2.45682e+06	9.73909e+06	3.66463e+06	6.79506e+06	7.92309e+06	4.70487e+06	6.67511e+06	7.68729e+06	3.3137e+06	1.20525e+07	3.9006e+06	7	0	0	1	2	1	0	1	1	1	2	7	5	4	5	5	4	7	2
HSP90AA1;HSP90AB1;HSP90AB4P	#N/A	50783.6	50783.6	50783.6	50783.6	50783.6	50783.6	50783.6	50783.6	50783.6	929206	3.69176e+06	3.45253e+06	2.4144e+06	3.25522e+06	3.71308e+06	2.45008e+06	6.52092e+06	1.52432e+06	2	0	0	0	0	0	0	0	0	0	2	2	2	1	2	2	2	2	1
HSP90AB1	83264	50783.6	50783.6	50783.6	50783.6	50783.6	50783.6	50783.6	50783.6	50783.6	50783.6	3.05e+06	1.88234e+06	50783.6	2.20183e+06	2.31008e+06	50783.6	4.16472e+06	50783.6	4	0	0	0	0	0	0	0	0	0	0	3	1	0	1	3	0	4	0
HSP90AB1;HSP90B1	#N/A	50783.6	50783.6	50783.6	50783.6	50783.6	50783.6	50783.6	50783.6	50783.6	2.93338e+06	5166540	5.61729e+06	50783.6	50783.6	50783.6	3.67696e+06	7.72588e+06	4.81965e+06	1	0	0	0	0	0	0	0	0	0	1	1	1	0	0	0	1	1	1
HSP90B1	92469	50783.6	50783.6	1.29808e+06	1.0639e+06	455743	649652	660222	455226	50783.6	674481	1.58914e+06	2.3501e+06	1.00577e+06	3.01583e+06	2.29916e+06	1.40707e+06	3.78562e+06	1.23802e+06	2	0	0	2	1	1	1	1	1	0	1	2	2	2	1	2	2	2	2
HSPA1A;HSPA1B	#N/A	50783.6	50783.6	50783.6	50783.6	50783.6	50783.6	50783.6	50783.6	50783.6	1.3194e+06	9.05163e+06	9.12368e+06	6.10851e+06	5.84723e+06	6.08525e+06	2.87598e+06	1.65111e+07	1.65207e+06	15	0	0	0	0	0	0	0	0	0	2	13	14	10	10	12	9	15	4
HSPA2;HSPA5;HSPA8	#N/A	50783.6	497668	1.19122e+06	1.16284e+06	747935	810762	946564	584819	736433	1.17327e+06	4.6818e+06	4577020	3.26695e+06	3.17313e+06	3.41665e+06	1.88834e+06	6.93647e+06	949725	1	0	1	1	1	1	1	1	1	1	1	1	1	1	1	1	1	1	1
HSPA2;HSPA8	#N/A	50783.6	50783.6	50783.6	50783.6	50783.6	50783.6	50783.6	50783.6	50783.6	4.42312e+06	9.01258e+06	6.72653e+06	5.28053e+06	6.04169e+06	4.93195e+06	3.52493e+06	1.01148e+07	2.78017e+06	5	0	0	0	0	0	0	0	0	0	1	3	3	3	5	4	3	4	2
HSPA5	72333	1.80962e+06	1.69046e+06	2.68374e+06	2.45697e+06	1.6058e+06	2.38142e+06	2.00494e+06	1.38624e+06	2.73358e+06	2.11336e+06	3.03585e+06	3.18313e+06	3.73814e+06	1.22708e+07	3.30271e+06	2.53775e+06	4.65979e+06	1.86683e+06	15	3	5	6	7	5	5	5	4	6	2	6	7	9	14	9	6	11	4
HSPA8	70898	50783.6	50783.6	1.34136e+06	1.12659e+06	50783.6	50783.6	893627	50783.6	50783.6	4.77468e+06	5.47266e+06	4.31862e+06	2.99684e+06	3.06754e+06	4.15916e+06	1.97641e+06	8.29623e+06	1.56638e+06	11	0	0	4	3	0	0	1	0	0	1	8	8	7	6	7	2	10	1
HSPG2	468830	50783.6	50783.6	50783.6	50783.6	50783.6	50783.6	50783.6	50783.6	50783.6	4.59826e+06	2.79327e+06	1.63121e+06	1.8419e+06	3.34869e+06	2.01977e+06	3.14112e+06	2.86121e+06	4.62433e+06	5	0	0	0	0	0	0	0	0	0	1	2	2	2	2	3	3	5	2
HTRA1	51287	50783.6	50783.6	50783.6	50783.6	50783.6	50783.6	50783.6	50783.6	50783.6	3.06823e+06	4.7536e+06	2.34146e+06	4.47415e+06	2.50669e+06	4.9612e+06	6.99374e+06	3.62071e+06	3.42961e+06	9	0	0	0	0	0	0	0	0	0	7	9	8	8	6	8	9	8	9
HYDIN	575892	50783.6	50783.6	50783.6	8.23138e+07	1.05221e+08	8.12044e+07	7.01351e+07	5.53703e+07	50783.6	50783.6	7.59725e+07	9.28054e+07	8.42049e+07	50783.6	7.5628e+07	5.32858e+07	2.54507e+07	50783.6	2	0	0	0	2	2	2	2	2	0	0	1	2	2	0	2	2	2	0
HYI	30406	5.25033e+06	9.33108e+06	8014480	5.0297e+06	6.89392e+06	6.09381e+06	5.26815e+06	4.75587e+06	8.227e+06	8.21822e+06	1.24091e+07	8.51282e+06	7.19054e+06	5008810	4.58776e+06	6.81548e+06	3.79453e+06	9.15594e+06	1	1	1	1	1	1	1	1	1	1	1	1	1	1	1	1	1	1	1
ICAM1	57825	435882	1.26448e+06	1.09313e+06	1.19775e+06	1.03493e+06	1.60186e+06	974907	1.20945e+06	2.04222e+06	1.76927e+06	1.86773e+06	1.47919e+06	1.88042e+06	2.39529e+06	2.44198e+06	2.25152e+06	2.11539e+06	4.97281e+06	4	2	4	2	3	3	4	3	3	3	2	4	3	3	3	4	4	4	4
ICAM2	30654	1.77897e+06	1.43694e+06	1.61631e+06	1.34845e+06	1.4704e+06	1.82779e+06	1.11694e+06	1.66605e+06	2.27668e+06	2.15918e+06	1.43656e+06	1.59895e+06	1.38771e+06	2.21404e+06	2.26434e+06	2.14327e+06	2.48874e+06	3.70628e+06	2	2	2	2	1	2	2	2	2	2	2	1	2	2	1	2	2	2	2
IDH1	46659	50783.6	50783.6	50783.6	50783.6	50783.6	50783.6	50783.6	50783.6	50783.6	314053	722098	883700	474380	496536	672094	356033	1.74258e+06	235218	3	0	0	0	0	0	0	0	0	0	2	3	3	3	3	3	1	3	1
IGFALS	66035	3.14641e+07	3.28941e+07	3.34091e+07	3.57658e+07	3.84596e+07	2.46038e+07	3.50153e+07	3.48492e+07	1.43676e+07	2.78471e+07	3.04954e+07	3.06769e+07	3.90604e+07	3.91991e+07	2.674e+07	3.42019e+07	3.15216e+07	1.06733e+07	31	30	29	29	29	30	29	29	29	24	27	27	29	27	26	26	28	27	20
IGFBP3	31674	9.48204e+06	9.99169e+06	6.90226e+06	1.16587e+07	9.65213e+06	7.0832e+06	9.03173e+06	8.5495e+06	2.63782e+06	6.51973e+06	7.96857e+06	7.90421e+06	1.28152e+07	1.18567e+07	7.75588e+06	7.83644e+06	8.16805e+06	2.07752e+06	8	6	8	6	7	7	7	7	6	4	5	6	5	8	8	6	6	6	2
IGFBP4	27934	1.76308e+06	2.27427e+06	1.868e+06	2.28643e+06	50783.6	2.18413e+06	1.92182e+06	2.3875e+06	2.89296e+06	5.06947e+06	5.66781e+06	4.35723e+06	3.87217e+06	3.86744e+06	3.75571e+06	5.15461e+06	7.52527e+06	6.62519e+06	4	1	2	2	1	0	2	2	3	2	4	3	1	4	3	3	4	2	4
IGFBP6	25322	709040	1.10406e+06	795574	767085	982478	864955	739368	962019	1.31e+06	5.84938e+06	5.24181e+06	1.36067e+06	1.77256e+06	2.83889e+06	1.76077e+06	2.33632e+06	2.68697e+06	4.33437e+06	5	2	3	2	1	3	2	1	4	3	5	5	4	4	5	4	4	3	5
IGHA1	42849	2.94508e+08	8.4333e+08	7.8471e+08	5.78629e+08	5.70558e+08	7.36842e+08	5.21e+08	3.20733e+08	5.09445e+08	3.24098e+08	6.22018e+08	5.95954e+08	5.80331e+08	6.31386e+08	6.59834e+08	6.5181e+08	3.49518e+08	4.81223e+08	11	11	11	11	11	11	11	11	11	11	11	11	11	11	11	11	11	11	11
IGHA1;IGHA2	#N/A	3.56225e+08	1.20165e+09	1.41506e+09	1.19864e+09	8.95874e+08	1.06237e+09	1.02426e+09	4.83433e+08	7.36295e+08	3.7837e+08	8.62859e+08	1.17112e+09	9.88454e+08	1.22358e+09	1.00836e+09	9.30555e+08	4.34199e+08	6.60349e+08	9	8	9	8	9	9	8	9	9	8	8	9	8	9	9	8	9	8	8
IGHA2	42334	1.78761e+06	8.21449e+06	9.01571e+06	7.5151e+06	8.0302e+06	4.26816e+06	4.98292e+06	1.97357e+06	949272	2.25477e+06	5.54988e+06	7.29556e+06	6.84964e+06	1.1452e+07	3.99668e+06	5.61921e+06	1.99642e+06	834644	3	1	1	1	1	1	1	3	1	1	1	1	1	1	1	1	3	1	1
IGHD	47500	6.88343e+07	1.86661e+06	3.8158e+07	6.21841e+07	5.10085e+07	7.07701e+07	7.88594e+07	1.20699e+07	6.93709e+07	6.19357e+07	430431	3.37712e+07	6.55399e+07	3.8253e+07	6.60706e+07	6.86051e+07	9.11345e+06	4.69462e+07	16	15	3	12	13	15	15	15	6	15	12	1	12	14	9	14	14	6	15
IGHG1	43912	4.02195e+09	2.39961e+09	5.06593e+09	2.51591e+09	2.3214e+09	4.89865e+09	2.0528e+09	3.23201e+09	8.28951e+09	5.1327e+09	2.42536e+09	4.70686e+09	2.74688e+09	3.10824e+09	4.66986e+09	2.85607e+09	4.91552e+09	7.75523e+09	23	22	15	23	18	19	22	17	21	19	22	15	22	17	20	20	20	22	19
IGHG1;IGHG2	#N/A	2.1671e+06	1.9781e+06	3.07349e+06	1.08395e+06	1.05564e+06	3.02688e+06	1.63426e+06	2.26518e+06	3.10892e+06	2.72189e+06	2.37841e+06	2.65725e+06	1.51413e+06	1.74837e+06	3.13661e+06	2.68513e+06	3.35685e+06	3.7973e+06	3	3	2	2	2	3	3	3	3	3	3	2	2	1	2	2	3	3	2
IGHG1;IGHG2;IGHG3	#N/A	5.32738e+06	1.16695e+07	8.12156e+06	1.55925e+07	4.05526e+06	3.54562e+06	1.28137e+07	8.37101e+06	2.1652e+07	50783.6	1.42081e+07	1.28224e+07	1.54052e+07	1.12068e+07	8.0882e+06	1.20976e+07	1.55807e+07	1.73512e+07	2	1	2	1	1	1	1	1	1	2	0	2	1	1	1	1	1	1	2
IGHG1;IGHG2;IGHG3;IGHG4	#N/A	3.41572e+09	4.45398e+09	6.49721e+09	3.73658e+09	3.17836e+09	5.07376e+09	3.66687e+09	4.04827e+09	7.63558e+09	5.28983e+09	3.96165e+09	6.42638e+09	4.36223e+09	6.13093e+09	5.59202e+09	5.70226e+09	5.87837e+09	9.91745e+09	5	5	5	5	5	5	4	5	5	5	4	5	5	4	5	5	5	5	4
IGHG1;IGHG3	#N/A	5.00269e+09	3.82792e+09	6.82087e+09	3.43169e+09	2.92899e+09	5.89356e+09	2.73829e+09	4.49761e+09	1.17345e+10	6.67717e+09	4.28035e+09	6.51206e+09	4.10563e+09	4.7668e+09	5.75012e+09	4.19929e+09	6.73985e+09	1.26363e+10	5	5	4	4	5	3	5	4	5	4	5	4	5	5	4	5	5	5	4
IGHG1;IGHG3;IGHG4	#N/A	5.76649e+08	7.40618e+08	1.38574e+09	7.55928e+08	7.30359e+08	1.02267e+09	7.16675e+08	8.64625e+08	1.52308e+09	1.14252e+09	7.6313e+08	1.41888e+09	1.06045e+09	1.2541e+09	1.03548e+09	8.91647e+08	1.21558e+09	1.46135e+09	3	2	2	3	3	2	3	2	2	2	2	2	3	3	3	3	2	2	3
IGHG1;IGHG4	#N/A	3.14386e+07	6.0404e+07	7.51537e+07	1.53557e+07	4.86258e+07	2.70946e+07	3.78834e+07	2.43526e+07	1.98591e+08	4.50854e+07	7.04019e+07	6.67271e+07	1.63886e+07	5.09051e+07	1.35735e+07	6.42862e+07	3.65561e+07	1.14609e+08	1	1	1	1	1	1	1	1	1	1	1	1	1	1	1	1	1	1	1
IGHG2	43806	7.99558e+07	1.61107e+08	9.17326e+07	7.25886e+07	5.08492e+07	9.30426e+07	1.11679e+08	1.11583e+08	1.66955e+08	1.02084e+08	1.61562e+08	8.67784e+07	7.3099e+07	5.95407e+07	9.24041e+07	1.54755e+08	1.55677e+08	9.32076e+07	8	8	8	8	8	6	8	8	8	7	8	8	8	8	7	8	8	8	8
IGHG2;IGHG3	#N/A	1.25314e+08	3.17782e+08	1.82871e+08	1.45034e+08	6.7176e+07	7.40675e+07	1.54105e+08	1.14419e+08	5.25894e+08	1.86166e+08	3.07006e+08	1.6452e+08	1.29405e+08	9.42314e+07	6.44197e+07	2.25271e+08	1.88556e+08	6.10106e+08	4	4	4	4	4	4	4	4	4	4	4	4	4	4	4	4	4	4	4
IGHG2;IGHG3;IGHG4	#N/A	9.49015e+08	2.78104e+09	1.83154e+09	7.10305e+08	8.27746e+08	1.09823e+09	1.51564e+09	1.19133e+09	3.18805e+09	1.57743e+09	2.95548e+09	1.6198e+09	8.1305e+08	1.43195e+09	9.77096e+08	2.28858e+09	1.79386e+09	3.17042e+09	3	3	3	3	3	3	3	3	3	3	3	3	3	3	3	3	3	3	3
IGHG2;IGHG4	#N/A	8.59758e+07	2.10305e+08	1.15501e+08	2.84425e+07	7.46293e+07	8.42276e+07	7.00481e+07	1.00939e+08	2.33253e+08	1.04178e+08	1.86506e+08	7.51746e+07	3.45918e+07	1.09161e+08	5.76321e+07	1.41232e+08	1.67539e+08	1.49749e+08	2	2	2	2	1	2	2	2	2	1	2	2	2	1	1	2	2	2	2
IGHG3	49093	7.68145e+08	1.81819e+09	7.33007e+08	6.49187e+08	2.95874e+08	2.64643e+08	6.55655e+08	4.58009e+08	2.44503e+09	1.07669e+09	2.03059e+09	6.6119e+08	7.69792e+08	3.95356e+08	2.78658e+08	1.21802e+09	9.64766e+08	3.05061e+09	17	14	14	14	14	14	13	15	14	15	14	15	14	14	11	11	15	14	16
IGHG4	43832	50783.6	3.91343e+08	5.56696e+08	7.98063e+07	3.18822e+08	9.4609e+06	2.64535e+08	5.70527e+07	1.03486e+09	1.00398e+07	4.48688e+08	4.81686e+08	8.70263e+07	6.85275e+08	8.86468e+06	4.41979e+08	1.22684e+08	9.27625e+08	21	0	21	21	13	20	4	17	10	20	3	21	19	14	19	6	20	13	19
IGHM	51924	1.44994e+08	3.47664e+08	7.55004e+07	3.29825e+08	1.97076e+08	1.95274e+08	1.12695e+08	1.79623e+08	1.17099e+09	2.19775e+08	4.64284e+08	7.03579e+07	4.88252e+08	3.65824e+08	2.08407e+08	2.52928e+08	2.56907e+08	5.73055e+08	41	34	34	30	36	36	37	32	36	40	33	37	30	36	34	35	35	37	39
IGHV1-18	12820	3.03014e+06	4.52224e+06	7.57015e+06	7.75651e+06	3.42705e+06	5.43222e+06	4.5886e+06	7.19663e+06	1.61329e+07	9.04884e+06	5.46976e+06	9.88079e+06	8.66786e+06	6.68878e+06	7.34178e+06	5.88995e+06	9.20569e+06	1.88196e+07	4	1	1	2	3	1	1	2	3	3	3	1	3	3	3	2	1	2	2
IGHV1-2	13085	50783.6	6.46037e+06	7.82413e+06	1.10857e+07	3.33084e+06	6.49496e+06	2043540	4.03576e+06	2.94365e+06	1.90196e+06	8.72527e+06	1.07614e+07	1.27904e+07	6.36782e+06	7.15067e+06	3.21166e+06	5.94202e+06	3.41439e+06	1	0	1	1	1	1	1	1	1	1	1	1	1	1	1	1	1	1	1
IGHV1-3	13008	2.06511e+06	5.62212e+06	3.38795e+06	50783.6	50783.6	8.44257e+06	1.67055e+06	2.14679e+06	1.73962e+07	6.63132e+06	9.33203e+06	4.86061e+06	50783.6	4.41944e+06	9.31557e+06	2.02611e+06	50783.6	1.39838e+07	2	1	2	2	0	0	2	1	1	2	2	2	2	0	1	2	1	0	2
IGHV1-3;IGHV1-46;IGHV1-69;IGHV1-8	#N/A	7.04317e+06	5.31433e+06	4.1796e+06	1.65051e+06	2.61115e+06	6.96388e+06	1496030	3.7103e+06	1.60077e+07	1.17519e+07	6.75889e+06	3.20003e+06	2470140	2.72956e+06	4.8763e+06	4.1532e+06	7.52185e+06	2.17679e+07	1	1	1	1	1	1	1	1	1	1	1	1	1	1	1	1	1	1	1
IGHV1-46	12933	2.74222e+06	6.42684e+06	9.99845e+06	7.51431e+06	3.28265e+06	8.50263e+06	2.462e+06	8.49635e+06	1.054e+07	6.79557e+06	7.9334e+06	1.31671e+07	8.51724e+06	8.68266e+06	1.49607e+07	4.08967e+06	1.20583e+07	1.05348e+07	2	2	2	1	2	1	1	1	2	2	2	2	2	1	1	1	1	2	2
IGHV1-69	12659	353608	690885	1.64064e+06	3.02225e+06	714509	852126	359431	505059	4.25863e+06	1.16686e+06	879229	1.81876e+06	3.47924e+06	979083	899559	511756	796364	3.43792e+06	3	2	2	2	1	1	1	1	1	3	2	1	2	1	1	1	1	1	3
IGHV1-8	12992	2.93672e+06	3.38535e+06	4.64664e+06	4.04404e+06	2312370	4.95142e+06	3.79059e+06	2.58837e+06	50783.6	50783.6	3.29936e+06	5.06375e+06	5.00024e+06	3.31768e+06	4.42179e+06	3.26292e+06	2.97153e+06	50783.6	1	1	1	1	1	1	1	1	1	0	0	1	1	1	1	1	1	1	0
IGHV2-26	13182	2.12428e+06	3.2431e+06	6.10309e+06	5.635e+06	2.53042e+06	3.88656e+06	2.87239e+06	1.91339e+06	1.4117e+07	3.97608e+06	4.4682e+06	6.26119e+06	6.77007e+06	3.61614e+06	5.5181e+06	3.34296e+06	50783.6	1.55055e+07	3	2	3	3	3	3	3	3	3	3	2	2	3	3	2	3	3	0	3
IGHV2-5	13231	2.17737e+06	50783.6	5.95735e+06	2.43384e+06	1.30816e+06	4.2207e+06	2.96023e+06	1.40339e+06	4.30404e+06	5.43968e+06	3.00488e+06	5.48282e+06	3.66853e+06	50783.6	4.76979e+06	4.35947e+06	1.97059e+06	4.89761e+06	3	2	0	2	1	1	2	2	1	3	2	2	2	2	0	2	2	1	2
IGHV2-70D	13312	1.91019e+07	3.0406e+07	3.84998e+07	50783.6	1.72945e+07	2.01661e+07	1.04297e+07	1.12637e+07	2.81208e+07	2.64827e+07	3.23306e+07	4.11265e+07	50783.6	2.08201e+07	1.78891e+07	1.361e+07	1.71399e+07	3.44302e+07	3	2	2	3	0	2	2	2	2	2	2	2	3	0	2	3	2	2	2
IGHV3-13;IGHV3-15;IGHV3-33;IGHV3-38;IGHV3-43;IGHV3-49;IGHV3-64;IGHV3-64D;IGHV3-7;IGHV3-72;IGHV3-73;IGHV3-74	#N/A	1.88317e+07	2.44225e+07	2.60581e+07	11803800	1.40094e+07	2.8024e+07	1.80561e+07	1.97144e+07	3.31187e+07	3.02368e+07	2.01994e+07	2.00872e+07	1.12102e+07	1.4343e+07	2.1279e+07	2.78554e+07	2.58365e+07	3.85622e+07	1	1	1	1	1	1	1	1	1	1	1	1	1	1	1	1	1	1	1
IGHV3-13;IGHV3-43;IGHV3-7	#N/A	3.63589e+07	5.43618e+07	6.69238e+07	5.64933e+07	3.31033e+07	99455400	5.86411e+07	3.84741e+07	1.27019e+08	9.09138e+07	5.74026e+07	7.00615e+07	6.29989e+07	5.02326e+07	1.13099e+08	7.3214e+07	4.53095e+07	9.7759e+07	1	1	1	1	1	1	1	1	1	1	1	1	1	1	1	1	1	1	1
IGHV3-15	12926	6.63491e+06	5.83306e+06	1.10859e+07	9.29405e+06	5.77421e+06	1.25903e+07	5.62853e+06	6.14203e+06	7.28837e+06	1.32226e+07	5.29818e+06	1.17293e+07	9.74551e+06	8.22947e+06	1.43027e+07	7.55171e+06	8.35487e+06	1.21752e+07	4	4	3	4	4	4	4	4	4	4	4	3	4	4	4	4	4	4	4
IGHV3-15;IGHV3-49	#N/A	50783.6	50783.6	50783.6	50783.6	50783.6	50783.6	50783.6	50783.6	50783.6	5.16409e+06	50783.6	50783.6	1.32625e+06	2317730	2.62299e+06	50783.6	4.02907e+06	6.54242e+06	1	0	0	0	0	0	0	0	0	0	1	0	0	1	1	1	0	1	1
IGHV3-15;IGHV3-49;IGHV3-72;IGHV3-73	#N/A	4.58434e+06	4.49717e+06	6.23155e+06	3.31213e+06	3.42139e+06	7.5107e+06	2.86292e+06	4.63421e+06	4.93559e+06	8.01302e+06	4.60715e+06	4.82941e+06	3.40772e+06	3.35339e+06	5.97994e+06	4321480	5.0288e+06	6.15782e+06	1	1	1	1	1	1	1	1	1	1	1	1	1	1	1	1	1	1	1
IGHV3-15;IGHV3-72;IGHV3-73	#N/A	1.36127e+08	1.17813e+08	1.84636e+08	1.34045e+08	1.6152e+08	2.19971e+08	8.46868e+07	1.26072e+08	1.38038e+08	1.64696e+08	1.32598e+08	1.78407e+08	1.27812e+08	2.24024e+08	2.42063e+08	9.17625e+07	1.37797e+08	1.24206e+08	2	1	2	2	2	2	2	2	2	1	2	2	2	2	2	2	2	2	1
IGHV3-30;IGHV3-30-5	#N/A	7.27749e+06	6.65312e+06	7.45805e+06	4.92924e+06	5.91508e+06	1.17422e+07	4.04579e+06	6.86908e+06	1.58883e+07	1.42801e+07	7.33268e+06	6.7452e+06	8.65904e+06	6.07797e+06	9.7412e+06	9.59901e+06	1.13726e+07	1.97668e+07	2	1	1	1	1	1	2	1	1	2	2	1	1	1	1	1	1	1	2
IGHV3-33	13074	1.64632e+07	1.17366e+07	2.05612e+07	1.14892e+07	1.38062e+07	2.24154e+07	1.21855e+07	1.53568e+07	4.26612e+07	2.88198e+07	1.32078e+07	2.10574e+07	1.30773e+07	3.40316e+07	2.58963e+07	1.73195e+07	2.1082e+07	3.23469e+07	5	3	2	3	3	2	3	4	4	5	4	2	4	2	3	3	4	4	5
IGHV3-33;IGHV3-38;IGHV3-43;IGHV3-64;IGHV3-64D	#N/A	2.27067e+06	1.53283e+06	2.13855e+06	799224	1.56741e+06	2.62416e+06	950641	1.27552e+06	3.28971e+06	1.9838e+06	1.82131e+06	1.46894e+06	531279	1.07762e+06	1.0879e+06	1.57165e+06	2.31778e+06	4.32169e+06	2	2	2	2	2	2	2	2	2	2	2	2	2	2	1	2	2	2	2
IGHV3-33;IGHV3-7;IGHV3-74	#N/A	2.86884e+07	1.83591e+07	1.77423e+07	8.02084e+06	1.77845e+07	2.54153e+07	1.10537e+07	1.95203e+07	5.22672e+07	4.33261e+07	2.35246e+07	1.54528e+07	1.19276e+07	1.53315e+07	1.96979e+07	2.77116e+07	3.26887e+07	6.86645e+07	1	1	1	1	1	1	1	1	1	1	1	1	1	1	1	1	1	1	1
IGHV3-33;IGHV3-74	#N/A	47093500	5.78097e+07	6.46811e+07	5.66206e+07	4.99495e+07	9.84043e+07	7.30154e+07	5.13222e+07	1.07245e+08	1.04274e+08	5.88366e+07	6.68017e+07	6.543e+07	7.4426e+07	1.15813e+08	1.03068e+08	7.36768e+07	9.99205e+07	1	1	1	1	1	1	1	1	1	1	1	1	1	1	1	1	1	1	1
IGHV3-43	13077	977486	1.70622e+06	1.74384e+06	1.08078e+06	50783.6	1.45165e+06	50783.6	50783.6	2.01081e+06	1251490	1.89294e+06	1.60322e+06	1.10724e+06	50783.6	1.20458e+06	928335	1.58414e+06	3.19374e+06	1	1	1	1	1	0	1	0	0	1	1	1	1	1	0	1	1	1	1
IGHV3-43;IGHV3-7	#N/A	50783.6	50783.6	403893	459399	225698	689650	480633	330617	875824	50783.6	50783.6	50783.6	50783.6	50783.6	50783.6	50783.6	50783.6	50783.6	1	0	0	1	1	1	1	1	1	1	0	0	0	0	0	0	0	0	0
IGHV3-43D;IGHV3-9	#N/A	2.00638e+06	3.18515e+06	5.43436e+06	1.66418e+06	2.38818e+06	3.79601e+06	1.82001e+06	2.58622e+06	4.39963e+06	3.90511e+06	4.95779e+06	5.67764e+06	1.94791e+06	2.60233e+06	3.00834e+06	2.6045e+06	3.86938e+06	6.85461e+06	2	1	2	2	1	2	2	1	1	2	1	2	2	1	2	2	2	2	2
IGHV3-49	13056	3.09112e+07	3.51408e+07	3.71571e+07	2.68725e+07	2.01283e+07	5.4162e+07	1.57934e+07	3.51036e+07	2.95045e+07	5.12132e+07	3.92568e+07	4.06057e+07	2.99162e+07	5.30184e+07	5.88248e+07	1.99303e+07	3.47459e+07	3.18535e+07	3	3	3	3	3	3	3	3	3	3	3	3	3	3	3	3	3	3	3
IGHV3-49;IGHV3-73	#N/A	1.06122e+06	1.34992e+06	727048	301956	818587	1.61839e+06	433361	482035	1.63868e+06	2.19236e+06	2.35604e+06	619111	501766	792934	1.31812e+06	1.06675e+06	775899	1.98292e+06	1	1	1	1	1	1	1	1	1	1	1	1	1	1	1	1	1	1	1
IGHV3-64D	12823	9.55989e+06	1.55101e+07	2.34028e+07	1.3859e+07	9.71135e+06	2.1833e+07	1.93261e+07	1.28473e+07	1.1946e+07	2.19427e+07	1.39294e+07	2.38111e+07	1.36289e+07	1.52103e+07	2.797e+07	2.22067e+07	1.33536e+07	1.07692e+07	2	2	1	1	1	1	1	1	1	2	1	1	1	1	1	1	1	2	2
IGHV3-7	12943	3.10579e+07	5.53483e+07	4.29457e+07	4.38324e+07	3.00167e+07	8.16759e+07	3.04676e+07	3.15389e+07	4.72218e+07	4.84291e+07	5.31274e+07	4.00972e+07	4.10844e+07	4.61812e+07	8.31587e+07	3.34197e+07	3.37186e+07	4.94305e+07	3	3	3	3	3	3	3	3	3	3	3	3	3	3	3	3	3	3	3
IGHV3-7;IGHV3-74	#N/A	3.65572e+06	4.54782e+06	4.10021e+06	1.88075e+06	1.80742e+06	5.1591e+06	2.45935e+06	2.74964e+06	6.52671e+06	3.89011e+06	4.08185e+06	2.91523e+06	1.64578e+06	1.43479e+06	2.998e+06	4.40918e+06	4.10781e+06	8.48092e+06	2	2	2	2	2	2	2	2	2	2	2	2	2	2	2	2	2	2	2
IGHV3-74	12840	3.00501e+07	1.99063e+07	2.38917e+07	3.96156e+06	1.51371e+07	1.93872e+07	2.12883e+07	2.85493e+07	4.19843e+07	2.50879e+07	2.3294e+07	2.20349e+07	2.89096e+07	1.1746e+07	1.56456e+07	2.36861e+07	3.23079e+07	4.08908e+07	2	1	2	2	2	2	2	2	1	2	2	2	2	2	1	1	2	1	2
IGHV4-28	13124	1.42183e+06	3.07248e+06	8.56538e+06	8.07394e+06	3.96059e+06	4.93652e+06	4.63716e+06	6.06394e+06	7.81803e+06	4.46347e+06	4.0356e+06	9.01266e+06	8.16638e+06	6.76329e+06	5.58804e+06	5.924e+06	6.79162e+06	1.1207e+07	2	2	2	2	2	2	2	2	2	2	2	1	2	2	2	2	2	2	2
IGHV4-34	13815	3.73367e+07	6.02667e+07	8.60797e+07	6.39867e+07	4.42588e+07	6.90512e+07	4.55049e+07	4.86041e+07	1.32054e+08	7.08708e+07	5.59431e+07	9.47943e+07	6.66303e+07	7.74444e+07	7.11405e+07	6.54579e+07	5.4881e+07	1.2724e+08	4	3	3	4	4	4	4	4	4	4	4	4	4	4	4	4	4	4	4
IGHV4-34;IGHV4-4	#N/A	3.33336e+06	2.66085e+06	3.50281e+06	1.83609e+06	1.72078e+06	3.02375e+06	1.36809e+06	2.38593e+06	1.29854e+07	6.06534e+06	3.57871e+06	2.72076e+06	2.27342e+06	1.97252e+06	2.41888e+06	3.13625e+06	4.00402e+06	1.74323e+07	1	1	1	1	1	1	1	1	1	1	1	1	1	1	1	1	1	1	1
IGHV4-4	12848	1.21542e+06	1.54507e+06	50783.6	50783.6	1.02863e+06	1.67545e+06	728811	640403	3.86956e+06	1.64399e+06	1.53682e+06	1.86494e+06	50783.6	2.60258e+06	1.81461e+06	1.99382e+06	1.45468e+06	3.83427e+06	2	1	2	0	0	2	2	2	2	2	2	2	1	0	1	1	1	2	2
IGHV5-10-1	12773	342197	227631	50783.6	562101	50783.6	830371	50783.6	459551	968099	987674	239947	936353	50783.6	548446	50783.6	50783.6	3.35463e+06	790694	2	1	1	0	1	0	1	0	1	1	2	2	1	0	1	0	0	1	1
IGHV5-10-1;IGHV5-51	#N/A	1.06672e+07	9.29683e+06	8.95758e+06	9.76364e+06	8.87016e+06	1.23523e+07	2.78076e+06	7.32173e+06	2.67421e+07	2.03155e+07	8.71757e+06	7.91558e+06	9.20389e+06	4.65444e+07	1.19851e+07	4.90308e+06	1.11863e+07	2.85737e+07	1	1	1	1	1	1	1	1	1	1	1	1	1	1	1	1	1	1	1
IGHV5-51	12675	1.36416e+07	1.54644e+07	2.82456e+07	1.61626e+07	1.67793e+07	1.81543e+07	1.05458e+07	1.25273e+07	2.5699e+07	2.40032e+07	1.85605e+07	3.02317e+07	1.93216e+07	2.61316e+07	1.94341e+07	1.36637e+07	1.67295e+07	2.58137e+07	4	4	4	3	3	3	3	3	3	4	4	3	3	3	3	3	3	2	4
IGHV6-1	13481	2.25863e+07	2.04835e+07	3.55211e+07	2.84657e+07	2.01542e+07	2.73796e+07	2.38925e+07	20686300	4.15395e+07	4.26217e+07	2.17819e+07	3.93914e+07	3.11775e+07	3.56621e+07	2.90317e+07	2.76618e+07	2.5784e+07	4.79975e+07	1	1	1	1	1	1	1	1	1	1	1	1	1	1	1	1	1	1	1
IGKC	11765	4.64997e+08	4.94444e+08	7.53233e+08	2.93234e+08	3.1803e+08	5.93901e+08	2.98264e+08	3.86765e+08	1.21665e+09	6.74218e+08	5.63709e+08	6.95541e+08	3.84454e+08	3.96215e+08	4.93745e+08	4.78894e+08	6.34181e+08	1.40561e+09	14	13	14	14	14	14	14	14	14	14	14	14	14	14	14	13	14	14	14
IGKV1-12;IGKV1-39;IGKV1D-12;IGKV1D-39	#N/A	50783.6	50783.6	50783.6	50783.6	50783.6	50783.6	50783.6	50783.6	50783.6	3.15038e+06	2.03319e+06	2.42513e+06	1.68797e+06	2.83805e+06	3.40079e+06	2.75519e+06	1.7535e+06	4.95969e+06	2	0	0	0	0	0	0	0	0	0	1	1	1	1	1	1	1	1	2
IGKV1-16	12618	1.64371e+06	1.262e+06	3.69782e+06	50783.6	50783.6	1.06015e+07	50783.6	1.5766e+06	6.78867e+06	5.51646e+06	50783.6	3.66965e+06	1.6331e+06	50783.6	1.15332e+07	1.97143e+06	1.7108e+06	7.8968e+06	1	1	1	1	0	0	1	0	1	1	1	0	1	1	0	1	1	1	1
IGKV1-17	12779	4.55373e+06	7.61487e+06	1.54632e+07	2.08751e+07	9.31188e+06	1.43373e+07	1.48876e+07	9.93353e+06	1.55498e+07	1.13655e+07	6.917e+06	1.72257e+07	2.14996e+07	1.63446e+07	2.08183e+07	1.91012e+07	1.51886e+07	1.00855e+07	4	2	4	4	4	4	4	4	2	2	3	3	4	4	4	4	4	4	4
IGKV1-27;IGKV1-8;IGKV1-9	#N/A	4.41152e+06	7.44079e+06	9.93934e+06	7.61354e+06	5.20261e+06	1.21586e+07	1.11505e+07	6.18068e+06	1.97592e+07	7.23671e+06	9.39775e+06	1.38043e+07	7.5474e+06	7.53204e+06	1.22756e+07	1.33142e+07	7.31108e+06	1.44343e+07	2	1	2	2	2	1	2	2	1	2	2	2	2	2	2	2	2	2	2
IGKV1-33;IGKV1D-33	#N/A	5.05066e+06	6.02529e+06	2.38358e+07	1.21494e+07	7.05283e+06	1.02666e+07	6.47257e+06	6.29657e+06	1.62929e+07	1.50296e+07	7.82631e+06	3.38993e+07	1.48794e+07	1.28062e+07	1.30633e+07	9.88652e+06	1.20546e+07	1.41357e+07	2	2	2	2	2	2	2	2	2	2	2	2	2	2	2	2	2	2	2
IGKV1-5	12782	8.93479e+06	1.04462e+07	2.3267e+07	2.48543e+07	1.50486e+07	2.5015e+07	2.03474e+07	1.2631e+07	3.88881e+07	1.78094e+07	1.26679e+07	2.45695e+07	2.41612e+07	7.461e+07	2.50009e+07	2.0545e+07	1.8902e+07	4.64719e+07	4	3	4	4	3	3	4	1	2	4	2	3	3	3	4	3	3	3	3
IGKV1D-16	12730	50783.6	50783.6	50783.6	50783.6	50783.6	50783.6	50783.6	50783.6	50783.6	50783.6	1.55373e+06	2.06303e+06	1.49185e+06	849260	2.26299e+06	1.42258e+06	1.72418e+06	2.04838e+06	1	0	0	0	0	0	0	0	0	0	0	1	1	1	1	1	1	1	1
IGKV2-24;IGKV2D-24	#N/A	2.81616e+06	2.43903e+06	2.53609e+06	3.13325e+06	2.1981e+06	3.50023e+06	1.75752e+06	1.97346e+06	2.55195e+06	4.11402e+06	2.34372e+06	2.40707e+06	2.68989e+06	2.66913e+06	3.60998e+06	2.01806e+06	2.36585e+06	1.91916e+06	2	2	2	2	2	2	2	2	2	2	2	2	2	2	2	2	2	2	2
IGKV2-28;IGKV2-40;IGKV2D-28;IGKV2D-40	#N/A	8.4103e+06	1.35266e+07	2.56171e+07	1.89267e+07	1.39795e+07	2.68358e+07	2.78058e+07	7.17142e+06	1.53058e+07	1.32983e+07	1.62009e+07	2.52699e+07	2.05225e+07	2.38236e+07	3.20655e+07	3.40843e+07	1.04843e+07	1.90371e+07	2	2	2	2	2	2	2	2	2	2	2	2	2	2	2	2	2	2	2
IGKV2-28;IGKV2D-28	#N/A	1.13648e+06	2.59226e+06	3.11619e+06	50783.6	1.44227e+06	3.10463e+06	1.67177e+06	763210	4.35894e+06	2.76021e+06	4.32262e+06	3.18304e+06	1.74562e+06	2.22417e+06	3.14084e+06	2.91735e+06	2.13668e+06	4.2119e+06	2	2	2	2	0	2	2	1	2	2	2	2	2	2	2	2	2	2	2
IGKV2-29;IGKV2D-29	#N/A	50783.6	1.7178e+06	50783.6	2.04061e+06	50783.6	1.97527e+06	1.93757e+06	1088690	5270150	50783.6	50783.6	50783.6	50783.6	50783.6	50783.6	50783.6	50783.6	50783.6	1	0	1	0	1	0	1	1	1	1	0	0	0	0	0	0	0	0	0
IGKV2-30	13185	6.03609e+06	8.13597e+06	8.77838e+06	7.89099e+06	6.0735e+06	1.1467e+07	9.05693e+06	6.86075e+06	1.20394e+07	1.22419e+07	9.2554e+06	9.10392e+06	8.7254e+06	9.64043e+06	1.36114e+07	1.07142e+07	9.21806e+06	1.05421e+07	2	2	2	2	2	2	2	2	2	2	2	2	2	2	2	2	2	2	2
IGKV3-11;IGKV3D-11	#N/A	4.84986e+07	9.27377e+07	1.11707e+08	6.09618e+07	3.46076e+07	8.80941e+07	4.39062e+07	5.18213e+07	3.82462e+08	8.12346e+07	9.62671e+07	1.10725e+08	7.70167e+07	3.99924e+07	1.00651e+08	7.46762e+07	7.06142e+07	3.17407e+08	4	2	3	2	2	1	2	2	2	4	2	2	2	2	1	2	2	3	4
IGKV3-20	12557	4.57277e+07	9.36933e+07	2.50851e+08	1.57217e+08	1.03995e+08	1.57584e+08	4.93955e+07	8.48693e+07	4.60217e+08	1.4571e+08	1.01607e+08	2.88137e+08	1.78015e+08	1.50389e+08	1.7536e+08	8.80016e+07	1.19029e+08	3.87617e+08	3	2	3	3	3	2	3	2	2	3	3	2	3	3	3	3	2	3	3
IGKV3-20;IGKV3D-20	#N/A	1.13633e+07	3.04108e+07	4.82126e+07	3.09135e+07	2.32862e+07	3.23075e+07	1.76386e+07	2.42269e+07	9.5314e+07	2.77357e+07	3.38709e+07	6.83521e+07	3.76109e+07	4.40373e+07	4.50182e+07	2.4778e+07	4.08645e+07	5.88867e+07	2	2	2	2	2	2	2	2	2	2	2	2	2	2	2	2	2	2	2
IGKV3-7	12783	9.89292e+07	1.34477e+08	2.47191e+08	9.57312e+07	7.15725e+07	1.33721e+08	5.75164e+07	1.06877e+08	3.91263e+08	1.58905e+08	1.22964e+08	2.51106e+08	1.03933e+08	9.63427e+07	1.47042e+08	1.21279e+08	1.72522e+08	3.12118e+08	2	1	2	2	2	2	2	2	2	2	1	2	2	2	2	2	1	2	2
IGKV3D-15	12534	7.38358e+06	1.26323e+07	1.77183e+07	9.92597e+06	5.12346e+06	1.35249e+07	6.00746e+06	6.90155e+06	2.99059e+07	1.29759e+07	1.63094e+07	1.95854e+07	1.18858e+07	1.03883e+07	1.64405e+07	1.0199e+07	1.27367e+07	3.01499e+07	4	2	3	3	3	3	3	3	3	4	4	3	3	3	3	3	3	3	4
IGKV3D-20	12515	1.18238e+07	1.44985e+07	2.00489e+07	1.0353e+07	6.27938e+06	1.72246e+07	1.13095e+07	2.05426e+07	5.48717e+07	2.01179e+07	1.32327e+07	1.85816e+07	1.31409e+07	6109390	1.43057e+07	1.6095e+07	3.14563e+07	4.47035e+07	1	1	1	1	1	1	1	1	1	1	1	1	1	1	1	1	1	1	1
IGKV4-1	13380	4.83899e+07	3.548e+07	4.65589e+07	3.99353e+07	3.10025e+07	3.69241e+07	2.49275e+07	2.31863e+07	6.51051e+07	6.86766e+07	3.78598e+07	4.88233e+07	5.43262e+07	7.3566e+07	3.22138e+07	4.35729e+07	3.29008e+07	5.66011e+07	5	5	4	4	5	5	4	4	5	5	5	5	4	5	5	4	5	5	5
IGKV6-21	12430	50783.6	856208	1.04845e+06	870440	484957	1.33081e+06	374100	50783.6	1.61517e+06	50783.6	1.03431e+06	1.42429e+06	1.23512e+06	50783.6	1.51513e+06	891175	163235	1.80718e+06	1	0	1	1	1	1	1	1	0	1	0	1	1	1	0	1	1	1	1
IGLC2;IGLC3	#N/A	1.58544e+08	2.50614e+08	3.77459e+08	2.34682e+08	2.20493e+08	3.74296e+08	2.76359e+08	3.40632e+08	5.11242e+08	3.39374e+08	3.67644e+08	5.36238e+08	2.77299e+08	4.91015e+08	4.46682e+08	3.59382e+08	4.44768e+08	5.67508e+08	3	3	2	2	2	2	2	2	2	2	3	2	2	2	2	2	2	3	3
IGLC7	11254	1.15582e+08	1.34245e+08	1.54606e+08	9.61826e+07	9.25304e+07	1.58596e+08	1.0699e+08	1.66661e+08	1.51359e+08	1.76144e+08	1.17121e+08	1.73097e+08	1.17038e+08	2.11117e+08	2.10165e+08	1.57744e+08	2.40693e+08	1.99791e+08	5	5	3	5	5	4	4	5	5	4	4	4	4	4	5	4	5	5	4
IGLC7;IGLL5	#N/A	1.42957e+09	1.3516e+09	1.68501e+09	7.52501e+08	1.01646e+09	1.57317e+09	1.05517e+09	1.30221e+09	2.64135e+09	2.19466e+09	1.30798e+09	1.3959e+09	9.13913e+08	1.85606e+09	1.44965e+09	1.45835e+09	2.06182e+09	2.85085e+09	2	2	2	2	2	2	2	2	2	2	2	2	2	2	2	2	2	2	2
IGLL5	23063	2.7413e+08	2.48279e+08	3.5617e+08	1.22402e+08	1.94331e+08	3.64391e+08	1.98321e+08	2.84374e+08	3.85307e+08	4.1917e+08	2.93442e+08	3.66911e+08	1.46648e+08	3.72777e+08	3.69982e+08	2.75811e+08	4.09974e+08	5.04963e+08	10	10	8	10	10	10	10	10	10	10	10	10	10	10	10	10	10	10	10
IGLV1-47	12284	3.49498e+07	4.33565e+07	6.1195e+07	3.59684e+07	3.46699e+07	1.10706e+08	2.95989e+07	4.11437e+07	1.73768e+08	4.91628e+07	6.17318e+07	5.10245e+07	3.61592e+07	4.74953e+07	1.12348e+08	4.85326e+07	6.48343e+07	1.44209e+08	4	3	4	4	3	3	4	3	4	4	2	4	4	4	4	4	4	4	4
IGLV1-47;IGLV2-11;IGLV2-18;IGLV2-8	#N/A	50783.6	332335	517424	410763	581440	676860	429410	802150	50783.6	50783.6	50783.6	50783.6	50783.6	50783.6	50783.6	50783.6	50783.6	50783.6	1	0	1	1	1	1	1	1	1	0	0	0	0	0	0	0	0	0	0
IGLV1-51	12249	9.35521e+06	1.34116e+07	1.84554e+07	1.13533e+07	8.22855e+06	1.26364e+07	7.20103e+06	8.63518e+06	1.50297e+07	9.74608e+06	1.22252e+07	1.84049e+07	1.15934e+07	1.03063e+07	1.38707e+07	1.031e+07	1.04446e+07	1.21365e+07	4	2	4	4	4	4	4	4	4	3	3	4	4	4	4	4	4	4	4
IGLV2-11	12644	3.67649e+06	2.6552e+06	2.83533e+06	4.08944e+06	3.61217e+06	2.50594e+06	1.36629e+06	1.96812e+06	4.05931e+06	4.0579e+06	2.33078e+06	2.66166e+06	4.66568e+06	4.2547e+06	2.56059e+06	1.30972e+06	4.22782e+06	2.89609e+06	2	2	2	1	2	2	2	2	2	1	2	1	1	2	2	1	2	2	2
IGLV2-11;IGLV2-8	#N/A	1.26611e+07	8.64376e+06	1.00303e+07	4.94776e+06	9.15125e+06	8.07642e+06	6.43716e+06	1.01973e+07	1.45592e+07	1.24645e+07	1.00305e+07	1.18124e+07	6.68987e+06	1.44113e+07	1.12819e+07	7.97368e+06	1.39145e+07	1.529e+07	3	1	2	2	2	2	2	2	3	2	2	2	2	2	3	3	2	3	3
IGLV2-18	12412	938808	1.06124e+06	2.56792e+06	2.24164e+06	1.97324e+06	3.79978e+06	6.18379e+06	3.12692e+06	1.86754e+06	2.19805e+06	1.25197e+06	3.14404e+06	2.14136e+06	3.61139e+06	5.34246e+06	6.22205e+06	4.77342e+06	3.93804e+06	3	1	1	2	3	2	3	2	3	2	1	1	3	3	3	3	2	2	2
IGLV2-8	12382	8.07727e+06	4.04987e+06	6.02796e+06	6.0186e+06	7.68658e+06	6.39755e+06	7.20737e+06	5.05151e+06	4.65439e+06	9.11061e+06	3.68064e+06	6.37531e+06	6.63496e+06	9.69952e+06	8.18001e+06	8.82723e+06	7.07696e+06	2.50085e+06	2	1	2	2	2	2	2	2	2	1	2	2	2	2	2	2	2	2	2
IGLV3-10	12441	4.0693e+06	5.49395e+06	8.39122e+06	2.82819e+06	5.04114e+06	7.01092e+06	3.8892e+06	5.45048e+06	6.15231e+06	6.88798e+06	6.04298e+06	9.75629e+06	4.40078e+06	8.68262e+06	7.85085e+06	5.81786e+06	9.9594e+06	8.06105e+06	3	3	2	3	2	3	2	3	2	2	2	2	3	3	2	2	3	2	2
IGLV3-19	12042	4.43718e+06	5.42806e+06	4.36334e+06	1.66613e+06	2.12061e+06	5.8709e+06	1.48516e+06	5.60872e+06	1.08145e+07	8.3772e+06	6.42072e+06	4.50975e+06	2.59867e+06	4.89841e+06	7.03448e+06	4.3608e+06	1.06926e+07	1.52024e+07	2	2	2	1	1	1	2	1	2	2	2	2	2	1	2	2	2	2	2
IGLV3-21	12446	5.38287e+06	6.91438e+06	1.90032e+07	5.77143e+06	8.20557e+06	50783.6	8.5009e+06	1.05128e+07	1.57198e+07	7.03903e+06	7.49172e+06	1.82845e+07	6.51742e+06	1.50941e+07	50783.6	9.79855e+06	1.7335e+07	1.4915e+07	3	2	3	3	3	3	0	1	1	3	3	3	3	3	3	0	1	1	3
IGLV3-21;IGLV3-9	#N/A	1.11547e+06	3.0306e+06	8.82623e+06	3.05792e+06	3.7328e+06	463855	2.98371e+06	4.09372e+06	1.03027e+07	4.05713e+06	3.71831e+06	1.18349e+07	3.52659e+06	5.89674e+06	565747	3.87281e+06	6.635e+06	9.39754e+06	2	1	2	2	2	2	1	2	2	2	2	2	2	2	2	1	2	2	2
IGLV3-27	12165	1.14905e+07	7.42273e+06	1.31651e+07	1.04184e+07	1.30805e+07	1.9741e+07	9.86036e+06	1.6808e+07	1.36765e+07	1.85402e+07	7.81491e+06	1.47588e+07	1.03394e+07	2.99492e+07	2.4104e+07	1.28852e+07	1.66912e+07	1.27578e+07	4	4	2	3	2	3	3	2	4	2	3	3	3	2	3	3	2	4	4
IGLV3-9	12332	3.53503e+06	50783.6	8.01556e+06	3.85396e+06	3.81847e+06	50783.6	5.07005e+06	7.83e+06	5.66289e+06	8.03865e+06	2.82664e+06	8.6025e+06	4.45992e+06	7.9541e+06	8.94733e+06	5.82126e+06	6.35543e+06	50783.6	2	2	0	2	2	2	0	2	2	1	1	1	2	2	2	1	2	2	0
IGLV4-69	12773	6.0177e+06	5.88886e+06	3.81239e+06	5.54966e+06	3.23207e+06	8.03647e+06	2.85969e+06	2.58319e+06	8.88035e+06	9.5801e+06	8.21381e+06	5.68028e+06	6.87307e+06	6.31392e+06	9.11708e+06	4.85787e+06	5.72676e+06	1.05175e+07	2	1	2	1	1	1	1	1	1	2	2	2	1	2	1	1	1	2	2
IGLV7-43;IGLV7-46	#N/A	1.1326e+07	1.33987e+07	1.25456e+07	2.06183e+07	1.30872e+07	1.82633e+07	8.60747e+06	2.45592e+07	2.3629e+07	1.72232e+07	1.10417e+07	1.37737e+07	1.73731e+07	1.72231e+07	1.85346e+07	1.004e+07	2.48522e+07	2.10471e+07	3	3	3	3	3	3	3	3	3	3	3	3	3	3	3	2	2	3	3
IGLV8-61	12814	7.02557e+06	1.95065e+07	7.56381e+06	9.94842e+06	6.60369e+06	9.98136e+06	9.63402e+06	3.2844e+06	7.67036e+06	8.38669e+06	1.87136e+07	8.13041e+06	1.06315e+07	1.25467e+07	1.12734e+07	8.15962e+06	3.6403e+06	9.66676e+06	5	4	5	5	5	5	5	5	5	4	5	5	5	5	5	5	5	5	5
IL1RAP	65418	3.33786e+06	1.40833e+06	1.42531e+06	2.39065e+06	3.4605e+06	2.09855e+06	702670	2.3904e+06	2.28922e+06	3.94164e+06	1.06211e+06	1.35853e+06	2.30781e+06	3.82579e+06	2.21103e+06	1.44496e+06	2.20073e+06	2.26183e+06	3	3	2	2	2	3	3	1	3	3	3	2	2	2	3	3	1	3	2
IQGAP1	189252	50783.6	50783.6	50783.6	50783.6	50783.6	50783.6	50783.6	50783.6	50783.6	2.32159e+06	2.10891e+06	3.49086e+06	1.46573e+06	50783.6	2.11254e+06	1.93998e+06	2.72881e+06	1.07038e+06	4	0	0	0	0	0	0	0	0	0	1	3	3	1	0	1	2	3	1
ISLR	45997	291971	271065	368939	414713	424920	775202	474815	539243	713066	3.69003e+06	3.23316e+06	2.10624e+06	2.15702e+06	3.68109e+06	3.05613e+06	2.94369e+06	3.21976e+06	4.68524e+06	3	1	1	1	1	1	3	1	2	2	3	3	2	2	3	2	3	3	3
ITGAM	127179	50783.6	50783.6	50783.6	50783.6	50783.6	50783.6	50783.6	50783.6	50783.6	1.73061e+06	5.96504e+06	3.88478e+06	2.32442e+06	3.72964e+06	2.78851e+06	1.5788e+06	9.67153e+06	1.79383e+06	16	0	0	0	0	0	0	0	0	0	1	14	13	11	9	8	3	16	4
ITGB2	84782	50783.6	50783.6	50783.6	50783.6	50783.6	50783.6	50783.6	50783.6	50783.6	1.22206e+06	2.2787e+06	1.83534e+06	960736	1.55045e+06	1.15174e+06	883318	3.61763e+06	1.46077e+06	4	0	0	0	0	0	0	0	0	0	1	3	3	2	2	1	1	4	2
ITIH1	101389	1.61242e+08	1.33161e+08	1.3002e+08	1.38833e+08	1.31203e+08	1.18726e+08	1.46624e+08	1.44325e+08	1.15282e+08	2.3186e+08	1.59737e+08	1.10881e+08	1.2889e+08	1.2961e+08	1.0813e+08	1.51214e+08	1.70659e+08	1.1222e+08	52	51	47	52	50	50	52	51	51	51	50	51	50	49	48	50	50	50	49
ITIH2	106463	2.7061e+08	2.04512e+08	1.88691e+08	2.04826e+08	2.15482e+08	2.01684e+08	2.2308e+08	2.64008e+08	1.91777e+08	2.28183e+08	1.58127e+08	1.54089e+08	1.88506e+08	1.68062e+08	1.67057e+08	1.44385e+08	2.34265e+08	1.11727e+08	55	53	49	54	53	52	53	54	55	53	53	53	53	53	54	52	51	54	50
ITIH3	99849	2.80449e+07	4.01303e+07	8.6968e+07	4.07466e+07	6.46087e+07	6.50323e+07	3.11487e+07	1.87197e+07	8.42863e+07	2.72582e+07	3.65589e+07	6.44254e+07	2.99165e+07	5.56894e+07	5.34592e+07	2.05879e+07	1.29551e+07	5.51986e+07	33	26	28	33	31	33	33	25	24	31	23	23	33	26	28	30	21	16	27
ITIH4	103357	2.28158e+08	3.47986e+08	5.61781e+08	3.73111e+08	3.92105e+08	4.08143e+08	3.74942e+08	2.30683e+08	5.24396e+08	2.08346e+08	2.34094e+08	3.76046e+08	2.81072e+08	2.74309e+08	3.62605e+08	3.02731e+08	1.46936e+08	3.22801e+08	79	66	68	77	76	78	77	76	72	77	67	72	75	72	69	72	74	65	75
JCHAIN	18099	1.36871e+07	2.01982e+07	7.39666e+06	1.86258e+07	1.96468e+07	1.62294e+07	7.25487e+06	9.4482e+06	2.37567e+07	2.57009e+07	2.71725e+07	7.79643e+06	3.08676e+07	3.23425e+07	2.05088e+07	1.59016e+07	1.50264e+07	1.59521e+07	8	8	7	6	7	7	8	7	6	7	8	7	5	8	7	7	6	7	7
KCTD12	35701	50783.6	50783.6	50783.6	50783.6	50783.6	50783.6	50783.6	50783.6	50783.6	566019	1.10707e+06	638096	211713	866733	768370	507652	1.43418e+06	727512	1	0	0	0	0	0	0	0	0	0	1	1	1	1	1	1	1	1	1
KLKB1	71370	4.79276e+07	4.58411e+07	6.30645e+07	5.84053e+07	6.23687e+07	4.159e+07	6.15195e+07	5.52709e+07	3.59399e+07	4.17738e+07	4.31063e+07	5.21708e+07	5.58962e+07	5.89349e+07	3.84203e+07	6.10394e+07	4.8173e+07	2.91256e+07	37	36	36	37	37	37	36	37	37	29	35	36	36	37	32	33	36	36	31
KNG1	71957	2.52108e+08	2.9884e+08	3.57784e+08	2.8124e+08	2.81844e+08	3.23822e+08	2.3782e+08	3.02576e+08	2.84246e+08	2.88108e+08	3.06695e+08	3.63374e+08	3.28245e+08	3.05063e+08	3.55574e+08	3.12505e+08	3.23581e+08	2.93519e+08	45	40	45	44	45	43	45	44	45	41	41	41	43	42	43	44	43	43	41
KRTDAP	11050	50783.6	50783.6	50783.6	305770	177546	50783.6	227158	293868	50783.6	50783.6	50783.6	50783.6	50783.6	50783.6	50783.6	50783.6	50783.6	50783.6	2	0	0	0	2	2	0	1	2	0	0	0	0	0	0	0	0	0	0
LBP	53384	1.26319e+07	2.84354e+07	5.68059e+07	1.98081e+07	1.4933e+07	3.65717e+07	1.68216e+07	1.24342e+07	3.43768e+07	1.18577e+07	2.83174e+07	5.62158e+07	2.07079e+07	1.93206e+07	4.32232e+07	1.63702e+07	9.92603e+06	3.46956e+07	14	12	13	14	14	12	14	14	13	13	12	13	13	12	12	13	12	11	14
LCAT	49578	6.86174e+06	7.03106e+06	8.80604e+06	9.33261e+06	8.14787e+06	8.15425e+06	7.15848e+06	9.28063e+06	6.41385e+06	5.60634e+06	4.55806e+06	6.89719e+06	7.63719e+06	7.31242e+06	6.89804e+06	6.14397e+06	7.74237e+06	4.36918e+06	5	5	4	5	5	5	5	5	5	5	2	5	4	5	4	5	4	5	4
LCN2	22588	50783.6	50783.6	50783.6	50783.6	50783.6	50783.6	50783.6	50783.6	50783.6	50783.6	5.13308e+06	4.42822e+06	3.22694e+06	5.82571e+06	2.6853e+06	3.28904e+06	1.05251e+07	50783.6	5	0	0	0	0	0	0	0	0	0	0	5	4	3	3	2	2	5	0
LCP1	70288	3.83702e+06	3.405e+06	7.62575e+06	4.99816e+06	5.5593e+06	6.28525e+06	5.59184e+06	6.26291e+06	1.03856e+07	1.61117e+07	4.87666e+07	4.86222e+07	3.47528e+07	4.50292e+07	3.77936e+07	3.63956e+07	8.86322e+07	2.92709e+07	40	2	5	20	12	12	13	15	18	14	20	39	39	35	37	35	39	39	34
LDHA	36689	50783.6	1.51581e+07	1.84929e+06	835484	430279	758086	607944	50783.6	568906	3.83656e+06	1.28897e+07	1.35229e+07	6.7083e+06	7.06922e+06	8.93791e+06	6.99855e+06	2.91602e+07	2.73579e+06	13	0	1	4	2	1	1	2	0	1	6	10	13	10	10	10	9	13	7
LDHA;LDHB	#N/A	1.03081e+06	1.20276e+06	2727740	1.37212e+06	919844	1.41618e+06	1.36861e+06	982080	1.05606e+06	4.14323e+06	1.37631e+07	1.27046e+07	6.51731e+06	7.08854e+06	8.41145e+06	7.23989e+06	2.66433e+07	3.79527e+06	1	1	1	1	1	1	1	1	1	1	1	1	1	1	1	1	1	1	1
LDHAL6B	41943	50783.6	50783.6	50783.6	50783.6	50783.6	50783.6	50783.6	50783.6	50783.6	209495	454265	371931	50783.6	50783.6	50783.6	213115	598868	50783.6	2	0	0	0	0	0	0	0	0	0	1	2	2	0	0	0	1	2	0
LDHB	36638	756420	1.10282e+06	2.57433e+06	1.271e+06	649675	911138	1.03002e+06	410583	840017	645886	3.49754e+06	3.39391e+06	1.7795e+06	1.82797e+06	2.18648e+06	2.0343e+06	5.35748e+06	1.51946e+06	6	1	2	6	2	2	3	3	2	2	2	6	6	2	2	3	3	6	5
LGALS1	14716	50783.6	50783.6	50783.6	50783.6	50783.6	50783.6	50783.6	50783.6	50783.6	2.93316e+06	4.48309e+06	2.45915e+06	1.55767e+06	3.16374e+06	3.43099e+06	2.20446e+06	5.20685e+06	2.41042e+06	8	0	0	0	0	0	0	0	0	0	3	8	6	5	8	8	7	7	3
LGALS3BP	65331	3.05417e+06	2.63174e+06	1.07972e+07	1.72329e+07	6.66729e+06	1.2448e+07	1.1606e+07	6.56849e+06	3.13614e+06	2.77282e+06	2.39975e+06	1.02186e+07	1.30088e+07	7.51424e+06	1.00517e+07	9.4419e+06	7.70648e+06	8.2528e+06	5	1	3	4	5	3	4	5	3	2	1	2	2	2	3	3	2	2	2
LMAN2	40229	887144	878113	50783.6	50783.6	50783.6	1.3568e+06	541683	1.18653e+06	974365	3.05155e+06	2.98476e+06	1.75034e+06	2.98272e+06	4.17854e+06	3.22494e+06	3.39871e+06	3.56901e+06	4.75114e+06	2	1	1	0	0	0	1	1	2	2	2	2	1	1	1	1	2	2	2
LMNA	74139	50783.6	50783.6	50783.6	50783.6	50783.6	50783.6	50783.6	50783.6	50783.6	971438	1.70913e+06	687480	50783.6	6.00922e+06	1.04699e+06	713106	2.22102e+06	409776	3	0	0	0	0	0	0	0	0	0	3	3	1	0	1	1	1	3	2
LMNB1	66408	50783.6	50783.6	50783.6	50783.6	50783.6	50783.6	50783.6	50783.6	50783.6	50783.6	1.94247e+06	2.33978e+06	1.44274e+06	4.51982e+06	1.87285e+06	50783.6	4.82213e+06	50783.6	4	0	0	0	0	0	0	0	0	0	0	4	3	3	1	3	0	4	0
LPA	226546	2.93188e+06	1.15544e+06	5.3374e+06	1.27151e+07	9.94835e+06	3.00383e+07	5.96438e+06	2.01964e+07	3.98096e+06	2.08598e+06	50783.6	5.33313e+06	1.43954e+07	8.6876e+06	2.57395e+07	4.7384e+06	1.82187e+07	1.80436e+06	20	7	2	12	14	13	19	12	19	6	3	0	8	12	8	19	7	18	3
LRG1	38178	8.24181e+07	2.33478e+08	3.09276e+08	1.54651e+08	1.63377e+08	2.36616e+08	8.58156e+07	9.05671e+07	3.44003e+08	1.27705e+08	2.70364e+08	3.66004e+08	1.98238e+08	2.40943e+08	2.84347e+08	1.20684e+08	9.6929e+07	4.66893e+08	19	15	17	18	18	18	18	15	14	15	15	18	19	18	18	18	14	13	19
LRP1	504606	50783.6	322395	482035	365635	414264	373314	375793	501949	216646	1.29124e+06	935063	641260	688910	1.55893e+06	1.01467e+06	1.20663e+06	1.28087e+06	1.53412e+06	5	0	2	2	2	1	2	2	2	1	4	5	2	4	5	4	5	5	5
LSP1	37192	50783.6	50783.6	50783.6	50783.6	50783.6	50783.6	50783.6	50783.6	50783.6	50783.6	2.2438e+06	2.932e+06	2.28321e+06	1.86998e+06	1.76176e+06	1.20903e+06	2.83398e+06	50783.6	5	0	0	0	0	0	0	0	0	0	0	5	5	5	4	3	2	5	0
LTA4H	69285	1.1777e+06	50783.6	685656	1.57465e+06	50783.6	50783.6	938148	1.44731e+06	2.34839e+06	2.39857e+06	5.36202e+06	6.75102e+06	4.41054e+06	6.12328e+06	5.01137e+06	5.07033e+06	1.48975e+07	4.52825e+06	21	2	0	1	1	0	0	2	4	3	5	16	19	15	17	18	17	21	15
LTF	78182	50783.6	2.0875e+06	50783.6	7.17879e+06	801532	50783.6	50783.6	1.21535e+06	50783.6	2.09093e+06	4.68491e+06	1.92857e+07	5.89162e+06	8.83041e+06	6.69004e+06	6.16077e+06	5.87277e+06	2.04009e+06	15	0	1	0	1	3	0	0	1	0	1	7	15	6	6	7	10	9	1
LUM	38429	4.75872e+07	4.35311e+07	4.28771e+07	3.58767e+07	4.94892e+07	4.39592e+07	3.34555e+07	4.08038e+07	5.89681e+07	1.79784e+08	1.49062e+08	8.7371e+07	7.31517e+07	1.53362e+08	8.25326e+07	1.28425e+08	1.63814e+08	2.13469e+08	22	19	16	18	18	21	19	21	19	19	22	21	21	19	21	19	22	22	22
LYVE1	35213	1.22903e+06	1.97048e+06	1.90776e+06	1.57924e+06	2.55541e+06	1.57966e+06	1.54841e+06	1.79201e+06	2.61083e+06	4.6931e+06	5.10081e+06	2.85058e+06	1.72503e+06	6.4411e+06	2.1686e+06	2.33137e+06	3.9942e+06	4.06196e+06	2	1	1	2	2	2	1	1	1	1	2	2	2	2	2	2	2	2	2
LYZ	16537	3.24923e+06	5.54307e+06	6.35005e+06	5.16914e+06	4.33714e+06	5.30179e+06	4.52843e+06	4.54467e+06	1.0821e+07	1.47633e+07	3.54483e+07	4.09752e+07	2.63743e+07	4.11996e+07	3.33624e+07	3.03027e+07	4.99482e+07	3.44611e+07	10	5	9	8	7	8	9	6	8	9	9	10	10	10	10	10	10	10	10
MACROH2A1	39184	50783.6	50783.6	50783.6	50783.6	50783.6	50783.6	50783.6	50783.6	50783.6	50783.6	2.03971e+06	3.33203e+06	50783.6	50783.6	50783.6	1.315e+06	4.21602e+06	50783.6	2	0	0	0	0	0	0	0	0	0	0	2	2	0	0	0	2	2	0
MAN1A1	72969	1.44879e+06	2.06791e+06	2.72407e+06	2.20817e+06	1.68713e+06	2.4148e+06	1.78961e+06	1.48763e+06	50783.6	50783.6	50783.6	5746790	4789910	5.28437e+06	4.93027e+06	4.76695e+06	9.97251e+06	4.7773e+06	1	1	1	1	1	1	1	1	1	0	0	0	1	1	1	1	1	1	1
MAP2K7	47485	1.19115e+07	1.13405e+07	8.79055e+06	7.17823e+06	1.0257e+07	1.22086e+07	1.07718e+07	1.32988e+07	1.92231e+07	6.48411e+06	5.91693e+06	5.62054e+06	5.32976e+06	5.93754e+06	6.92936e+06	7.84008e+06	6.80904e+06	1.00199e+07	1	1	1	1	1	1	1	1	1	1	1	1	1	1	1	1	1	1	1
MAPK14	41293	50783.6	50783.6	50783.6	50783.6	50783.6	50783.6	50783.6	50783.6	50783.6	50783.6	1.27054e+06	998250	520573	880662	704329	530188	1.79445e+06	426529	2	0	0	0	0	0	0	0	0	0	0	1	2	2	1	1	1	2	2
MARCKS	31555	50783.6	50783.6	50783.6	50783.6	50783.6	50783.6	50783.6	50783.6	50783.6	214032	314625	900439	276786	50783.6	664222	603627	760972	50783.6	2	0	0	0	0	0	0	0	0	0	1	1	2	1	0	2	1	2	0
MARCO	52658	50783.6	50783.6	50783.6	50783.6	50783.6	50783.6	50783.6	50783.6	50783.6	1.63016e+06	2.53226e+06	1.0994e+06	945805	3.86098e+06	1.50551e+06	4.11788e+06	2.84738e+06	3.81403e+06	2	0	0	0	0	0	0	0	0	0	2	2	1	1	1	1	2	2	2
MASP1	79247	7.07446e+06	5.67831e+06	6.93887e+06	6.57737e+06	5.87094e+06	7.05313e+06	4.01164e+06	6.58185e+06	5.12301e+06	3.28193e+06	3.82243e+06	5.45073e+06	5.97045e+06	4.1743e+06	5.19856e+06	3.23587e+06	4.83633e+06	2.77434e+06	7	6	6	7	6	6	6	4	7	5	3	5	6	7	3	5	4	6	3
MASP2	75702	9.65156e+06	9.59534e+06	1.18234e+07	1.19956e+07	5.35324e+06	9.07993e+06	8.77612e+06	9.5307e+06	7.61262e+06	5.9991e+06	8.73448e+06	1.05904e+07	1.11061e+07	4.401e+06	7.02788e+06	6.3938e+06	6.85007e+06	2.77751e+06	3	3	3	3	2	2	3	2	3	2	3	3	2	2	1	2	2	2	2
MBL2	26144	3.88499e+06	1.77405e+07	2.12123e+07	2.03142e+07	6.95589e+06	1.46334e+07	4.87921e+06	3.24765e+06	6.97246e+06	3.3002e+06	1.27223e+07	1.6228e+07	1.67857e+07	5.9256e+06	1.18214e+07	3.4925e+06	3.42554e+06	3.3531e+06	5	3	5	5	5	4	5	4	3	4	2	5	5	5	3	4	1	1	3
MDH1	36426	50783.6	50783.6	50783.6	50783.6	50783.6	50783.6	50783.6	50783.6	50783.6	303992	1.79425e+06	1.44387e+06	687546	795546	1.37216e+06	823189	2.83341e+06	456636	4	0	0	0	0	0	0	0	0	0	1	4	4	1	1	2	2	4	1
MDH2	35503	50783.6	50783.6	50783.6	50783.6	50783.6	50783.6	50783.6	50783.6	50783.6	50783.6	1.87004e+06	1.32538e+06	50783.6	3.45415e+06	2.35815e+06	1.92968e+06	2.50101e+06	50783.6	2	0	0	0	0	0	0	0	0	0	0	1	1	0	2	1	2	1	0
MEX3A	54173	6.49441e+07	3.31597e+07	1.18766e+07	50783.6	50783.6	1.57581e+07	6.40451e+06	1.66129e+07	5.42454e+07	7.89396e+07	3.55047e+07	50783.6	9.02897e+06	50783.6	50783.6	2.2112e+07	2.76267e+07	4.26704e+07	1	1	1	1	0	0	1	1	1	1	1	1	0	1	0	0	1	1	1
MIF	12476	50783.6	50783.6	50783.6	50783.6	50783.6	50783.6	50783.6	50783.6	50783.6	2.52365e+06	8.99026e+06	6.70264e+06	2.9023e+06	1.98398e+06	3.48998e+06	1.95585e+06	7.30002e+06	2.62219e+06	2	0	0	0	0	0	0	0	0	0	1	2	2	2	1	2	2	2	2
MMP1	54007	50783.6	50783.6	50783.6	50783.6	50783.6	50783.6	50783.6	50783.6	50783.6	1.60443e+06	3.52213e+06	1.32457e+07	5.29809e+06	2.93394e+06	6.44535e+06	1.00512e+07	4.62831e+06	6.94268e+06	18	0	0	0	0	0	0	0	0	0	5	12	18	14	9	15	17	14	15
MMP2	73882	852088	1.11047e+06	1.24501e+06	915518	973764	1.34638e+06	851022	1.06071e+06	961861	4.06492e+06	5.60337e+06	4.70481e+06	3.48206e+06	5.62116e+06	4.28268e+06	3.73988e+06	6.01192e+06	5.80124e+06	8	1	2	3	2	2	3	2	4	1	5	6	8	6	7	7	7	8	7
MMP3	53977	9.77395e+06	6.23704e+06	185680	387633	50783.6	50783.6	266952	50783.6	4.35734e+06	3.16742e+07	1.12835e+08	1.34475e+08	1.46534e+08	1.98694e+08	1.32342e+08	2.37779e+08	1.16686e+08	1.88604e+08	33	1	1	1	2	0	0	1	0	2	26	30	32	32	28	31	29	32	30
MMP8	53412	50783.6	50783.6	50783.6	50783.6	50783.6	50783.6	50783.6	50783.6	50783.6	1.18279e+06	4.92565e+06	4.23326e+06	2.87252e+06	5.83702e+06	2.67289e+06	2.50818e+06	7.03909e+06	50783.6	4	0	0	0	0	0	0	0	0	0	1	4	3	3	1	2	3	4	0
MMP9	78458	50783.6	50783.6	50783.6	50783.6	50783.6	50783.6	50783.6	50783.6	50783.6	50783.6	6.55948e+06	3.07657e+06	2.75933e+06	4.92453e+06	1.44992e+06	160396	6.6649e+06	50783.6	8	0	0	0	0	0	0	0	0	0	0	8	8	7	7	7	1	8	0
MNDA	45836	50783.6	50783.6	50783.6	50783.6	50783.6	50783.6	50783.6	50783.6	50783.6	409029	8.30383e+06	8.41329e+06	3.42056e+06	2.79015e+06	5.89018e+06	2.56276e+06	1.45099e+07	1.50289e+06	16	0	0	0	0	0	0	0	0	0	1	15	14	11	7	12	9	16	3
MPO	83869	50783.6	50783.6	50783.6	50783.6	50783.6	50783.6	50783.6	50783.6	50783.6	4.27811e+06	9.46762e+06	1.50938e+07	8.22471e+06	1.22162e+07	8.67366e+06	1.29125e+07	2.68446e+07	3.04841e+06	14	0	0	0	0	0	0	0	0	0	2	13	13	9	11	10	13	14	6
MSN	67820	50783.6	288264	1.8327e+06	1.48709e+06	925007	996499	1.31661e+06	955009	50783.6	2.86966e+06	9.04244e+06	8.30619e+06	5.18929e+06	4.87941e+06	5.71582e+06	4.08031e+06	1.44416e+07	2.61443e+06	20	0	1	7	6	4	3	4	3	0	10	20	18	16	13	16	14	20	11
MST1	80320	3.13222e+06	2.15091e+06	3.85956e+06	3.66644e+06	3.39909e+06	3.45379e+06	3.0222e+06	2.92414e+06	1.67834e+06	2.81305e+06	2.16089e+06	3.0845e+06	4.09576e+06	3.46048e+06	4.21981e+06	3.07785e+06	2.00619e+06	1.18504e+06	5	4	4	5	4	4	4	5	4	3	4	3	4	4	4	4	4	4	3
MT1E;MT1G;MT1M;MT1X;MT2A	#N/A	50783.6	50783.6	50783.6	50783.6	50783.6	50783.6	50783.6	50783.6	50783.6	596330	571128	78692.9	159229	1.01382e+06	232834	283859	602066	455550	1	0	0	0	0	0	0	0	0	0	1	1	1	1	1	1	1	1	1
MTPN	12895	50783.6	50783.6	50783.6	50783.6	50783.6	50783.6	50783.6	50783.6	50783.6	50783.6	1.75328e+06	2.29852e+06	1.4709e+06	1.53485e+06	1.63642e+06	50783.6	2.51674e+06	50783.6	1	0	0	0	0	0	0	0	0	0	0	1	1	1	1	1	0	1	0
MYH9	226532	50783.6	50783.6	4.54629e+06	1.32484e+06	650866	50783.6	50783.6	1.78831e+06	9.66209e+06	528170	9.58061e+06	1.15864e+07	5.67364e+06	5.25818e+06	6.02579e+06	2.90125e+06	1.84961e+07	1.80214e+06	59	0	0	3	4	2	0	0	7	1	1	53	55	37	26	42	22	59	4
MYL12A;MYL12B	#N/A	50783.6	50783.6	50783.6	50783.6	50783.6	50783.6	50783.6	50783.6	50783.6	50783.6	5.70981e+06	6.3855e+06	3.14373e+06	3.46859e+06	3.17706e+06	2.77095e+06	9.34606e+06	4.25469e+06	5	0	0	0	0	0	0	0	0	0	0	3	4	4	2	3	1	5	1
MYL6	16930	50783.6	50783.6	50783.6	50783.6	50783.6	50783.6	50783.6	50783.6	50783.6	1.28699e+06	8.38878e+06	8.79094e+06	4.23529e+06	2.90667e+06	4.43833e+06	2.29793e+06	1.61906e+07	1.45465e+06	6	0	0	0	0	0	0	0	0	0	1	6	6	5	4	5	3	6	2
MYO1F	124844	50783.6	50783.6	50783.6	50783.6	50783.6	50783.6	50783.6	50783.6	50783.6	50783.6	1.08154e+06	1.23618e+06	567496	510136	665618	363165	2.22548e+06	50783.6	2	0	0	0	0	0	0	0	0	0	0	2	2	2	1	2	1	2	0
MYO1H	119037	50783.6	76978.7	129838	199680	124294	60832.2	162796	134835	50783.6	50783.6	50783.6	221788	311768	326720	214587	234506	101155	50783.6	1	0	1	1	1	1	1	1	1	0	0	0	1	1	1	1	1	1	0
MYOF	234709	5677090	6.57075e+06	1.15944e+07	3.21474e+06	9.97646e+06	1.2532e+07	2.16591e+07	9.38757e+06	1.26743e+07	8.17694e+06	7153660	1.01129e+07	2.88513e+06	2.678e+07	1.16454e+07	2.86991e+07	1.12392e+07	1.4808e+07	1	1	1	1	1	1	1	1	1	1	1	1	1	1	1	1	1	1	1
NAMPT	55521	50783.6	50783.6	50783.6	50783.6	50783.6	50783.6	50783.6	50783.6	50783.6	227347	1.22667e+06	1.97645e+06	1.74509e+06	1.7593e+06	1.77291e+06	50783.6	2.79758e+06	50783.6	4	0	0	0	0	0	0	0	0	0	1	4	4	2	2	1	0	4	0
NCAPH	82563	428951	2.74831e+06	4.60422e+06	9.03035e+06	3.53591e+06	4.05389e+06	5.70771e+06	4999700	494865	2.34792e+06	1.13638e+07	1.05334e+07	1.3287e+07	2.90306e+07	1.94965e+07	8.39237e+06	9.84657e+06	4.69894e+06	1	1	1	1	1	1	1	1	1	1	1	1	1	1	1	1	1	1	1
NCF1;NCF1B	#N/A	50783.6	50783.6	50783.6	50783.6	50783.6	50783.6	50783.6	50783.6	50783.6	1.2438e+06	2.33528e+06	2.71492e+06	1.63544e+06	1.12581e+06	1.41548e+06	802551	3.76464e+06	255422	5	0	0	0	0	0	0	0	0	0	1	3	4	3	2	4	1	5	2
NCF2	59762	50783.6	50783.6	50783.6	50783.6	50783.6	50783.6	50783.6	50783.6	50783.6	50783.6	928378	1.03925e+06	448255	435042	585602	287820	1.776e+06	50783.6	3	0	0	0	0	0	0	0	0	0	0	2	1	1	1	1	1	3	0
NME1;NME2;NME2P1	#N/A	50783.6	50783.6	50783.6	50783.6	50783.6	50783.6	50783.6	50783.6	50783.6	420934	1.82512e+06	1.41325e+06	1.61301e+06	1.57655e+06	1.60692e+06	674661	3.57428e+06	398953	2	0	0	0	0	0	0	0	0	0	2	2	2	2	2	2	1	2	2
NPC2	16570	50783.6	50783.6	50783.6	50783.6	50783.6	50783.6	50783.6	50783.6	50783.6	716826	501428	339749	348329	441007	556682	456160	1.04129e+06	605333	1	0	0	0	0	0	0	0	0	0	1	1	1	1	1	1	1	1	1
NRP1	103134	291933	889438	840934	636258	666241	819601	583158	704822	645667	599914	1.00423e+06	1060290	823533	1.31405e+06	1.19106e+06	1.06607e+06	1.03543e+06	1.54588e+06	1	1	1	1	1	1	1	1	1	1	1	1	1	1	1	1	1	1	1
NUCB1	53879	50783.6	50783.6	50783.6	50783.6	50783.6	50783.6	50783.6	50783.6	50783.6	50783.6	250585	492579	362857	581071	727385	618009	265733	702891	1	0	0	0	0	0	0	0	0	0	0	1	1	1	1	1	1	1	1
OGN	33922	50783.6	50783.6	50783.6	50783.6	50783.6	50783.6	50783.6	50783.6	50783.6	1.15128e+06	2.76696e+06	1.10913e+06	971492	3.229e+06	1.59271e+06	1.6287e+06	1.63611e+06	2.82477e+06	3	0	0	0	0	0	0	0	0	0	2	3	2	2	3	3	3	3	3
OLFM4	57280	50783.6	50783.6	50783.6	50783.6	50783.6	50783.6	50783.6	50783.6	50783.6	50783.6	1.75628e+06	1.31279e+06	1.02249e+06	1.7254e+06	50783.6	1.08549e+06	2.64081e+06	50783.6	2	0	0	0	0	0	0	0	0	0	0	2	1	1	1	0	2	2	0
ORM1	23540	2.41645e+07	1.20524e+08	1.56165e+08	1.81992e+08	1.48488e+08	8.72622e+07	5.42105e+07	5.11772e+07	1.30699e+08	5.24377e+07	1.80402e+08	2.25045e+08	2.64877e+08	2.94065e+08	1.69922e+08	7.07536e+07	7.42247e+07	1.59949e+08	15	14	14	15	15	14	14	14	13	14	14	14	15	15	15	15	14	14	14
ORM1;ORM2	#N/A	7.93228e+06	7.07144e+07	8.72727e+07	1.00985e+08	9.1817e+07	4.71431e+07	4.2411e+07	2.96738e+07	5.57434e+07	2.41267e+07	9.51737e+07	1.40058e+08	1.62411e+08	1.61963e+08	7.57138e+07	4.0724e+07	3.33527e+07	6.7e+07	4	2	3	4	3	4	4	1	1	2	1	4	4	3	3	3	2	1	3
ORM2	23603	5.40332e+06	2.1191e+07	2.82421e+07	1.82264e+07	1.91054e+07	2.00747e+07	1.54052e+07	1.19022e+07	2.02474e+07	1.7633e+07	2.97029e+07	3.96505e+07	2.50742e+07	4.07464e+07	3.07727e+07	2.4079e+07	2.01406e+07	2.29894e+07	9	6	9	9	8	9	6	7	6	7	8	9	8	9	8	8	8	7	9
OTUB1	31284	50783.6	50783.6	50783.6	50783.6	50783.6	50783.6	50783.6	50783.6	50783.6	50783.6	541062	50783.6	267735	2.98781e+06	50783.6	50783.6	991729	381605	2	0	0	0	0	0	0	0	0	0	0	2	0	1	1	0	0	2	1
P4HB	57116	50783.6	50783.6	50783.6	50783.6	50783.6	50783.6	50783.6	50783.6	50783.6	909930	2.76445e+06	2.38356e+06	1.14007e+06	1.688e+06	1.53369e+06	652170	4.30225e+06	761017	7	0	0	0	0	0	0	0	0	0	1	6	3	3	1	2	2	7	3
PADI4	74079	50783.6	50783.6	50783.6	50783.6	50783.6	50783.6	50783.6	50783.6	50783.6	50783.6	1.65189e+06	560427	209114	544353	1.13609e+06	151493	2.30534e+06	50783.6	2	0	0	0	0	0	0	0	0	0	0	2	2	1	2	2	1	2	0
PARK7	17003	50783.6	50783.6	50783.6	50783.6	50783.6	50783.6	50783.6	50783.6	50783.6	50783.6	683627	1.06834e+06	966502	2.92539e+06	2.82183e+06	1.96977e+06	2.52791e+06	50783.6	2	0	0	0	0	0	0	0	0	0	0	2	2	2	2	2	2	2	0
PARVB	41714	50783.6	327473	1.61476e+06	1.24189e+06	606634	744688	991346	353367	50783.6	50783.6	50783.6	50783.6	50783.6	50783.6	50783.6	50783.6	50783.6	50783.6	2	0	1	2	2	2	2	2	1	0	0	0	0	0	0	0	0	0	0
PCBP1	37498	50783.6	50783.6	50783.6	50783.6	50783.6	50783.6	50783.6	50783.6	50783.6	50783.6	2.19705e+06	946596	1.06154e+06	1.08729e+06	1.15128e+06	50783.6	2.66629e+06	473769	3	0	0	0	0	0	0	0	0	0	0	3	1	1	1	2	0	3	1
PCOLCE	47972	2.4045e+06	2.21396e+06	1.36777e+06	2.20207e+06	2.26451e+06	1.27653e+06	781937	1.70717e+06	1.5056e+06	1.69276e+07	1.37149e+07	6.54743e+06	7.36433e+06	1.5034e+07	7.91088e+06	1.3592e+07	1.07342e+07	1.79367e+07	13	5	5	3	6	6	4	3	5	3	13	13	12	11	12	13	13	13	13
PCYOX1	56640	7.53077e+06	7.37428e+06	5.62596e+06	5.65781e+06	6.67631e+06	6.84179e+06	7.73111e+06	8.64684e+06	5.14622e+06	3.57913e+06	6.24223e+06	5.53315e+06	5.68548e+06	5.57115e+06	6.43724e+06	7.51337e+06	8.90716e+06	2.41218e+06	8	8	7	7	5	7	8	8	8	5	5	6	6	4	4	8	8	8	4
PDCD6	21868	50783.6	50783.6	50783.6	50783.6	50783.6	50783.6	50783.6	50783.6	50783.6	50783.6	242734	396886	246480	522898	289764	269293	773832	50783.6	1	0	0	0	0	0	0	0	0	0	0	1	1	1	1	1	1	1	0
PDCD6IP	96023	50783.6	50783.6	50783.6	50783.6	50783.6	50783.6	50783.6	50783.6	50783.6	50783.6	483559	115319	424561	50783.6	445894	167936	1.19127e+06	50783.6	1	0	0	0	0	0	0	0	0	0	0	1	1	1	0	1	1	1	0
PEBP1	21057	50783.6	50783.6	50783.6	50783.6	50783.6	50783.6	50783.6	50783.6	50783.6	50783.6	1.41417e+06	823120	1.13342e+06	3.30206e+07	8.32972e+06	9.95981e+06	4.04126e+06	50783.6	9	0	0	0	0	0	0	0	0	0	0	2	1	2	9	8	7	3	0
PF4	10845	1.89969e+07	3.04686e+06	6.50048e+06	4.65454e+06	3.70602e+06	1.06833e+07	5.12517e+06	2.09422e+06	3.4528e+06	50783.6	50783.6	50783.6	50783.6	50783.6	50783.6	50783.6	50783.6	50783.6	4	4	1	1	2	1	1	1	1	1	0	0	0	0	0	0	0	0	0
PFN1	15054	745602	3.46025e+06	1.54477e+07	1.06147e+07	4.72909e+06	5.28242e+06	6.29941e+06	2.18551e+06	3.32275e+06	1.00827e+07	4.70301e+07	3.41616e+07	2.3229e+07	1.89957e+07	2.7169e+07	9.80714e+06	5.58847e+07	1.11967e+07	10	2	4	9	7	6	5	7	4	5	6	10	9	10	8	9	6	10	6
PGAM1	28804	50783.6	835010	1.43046e+06	1.31937e+06	2.3006e+06	908274	50783.6	748036	552025	3.05551e+06	8.42457e+06	9.28488e+06	7.20393e+06	9.54605e+06	8.76138e+06	5.75893e+06	1.38057e+07	4.62074e+06	14	0	2	1	1	1	1	0	1	1	4	12	11	9	8	9	9	14	9
PGD	53140	50783.6	50783.6	50783.6	50783.6	50783.6	50783.6	50783.6	50783.6	50783.6	2.80874e+06	1.29367e+07	1.53953e+07	1.0141e+07	7.21879e+06	9.27208e+06	5.40568e+06	3.0356e+07	5.0846e+06	14	0	0	0	0	0	0	0	0	0	3	12	13	12	4	9	8	14	4
PGK1	44615	5.20084e+06	5.61595e+06	1.9854e+06	1.52333e+06	1.09261e+06	1.19459e+06	1.00547e+06	779747	6.50392e+06	4.33807e+06	1.14031e+07	9.58678e+06	6.75136e+06	7.24338e+06	8.36196e+06	4.70451e+06	2.17001e+07	3.46258e+06	25	2	2	6	5	2	1	2	1	2	10	22	24	21	22	22	18	25	12
PGLYRP1	21731	50783.6	50783.6	50783.6	50783.6	50783.6	50783.6	50783.6	50783.6	50783.6	50783.6	2.71738e+06	1.62568e+06	1.16187e+06	2.35063e+06	1.05574e+06	1.2908e+06	5.51513e+06	179642	4	0	0	0	0	0	0	0	0	0	0	4	3	3	4	3	3	4	2
PGLYRP2	62217	5.00775e+07	3.39869e+07	3.19793e+07	4.81968e+07	6.26146e+07	3.95052e+07	3.38424e+07	5.79509e+07	3.99708e+07	5.77672e+07	3.3883e+07	3.24343e+07	6.09494e+07	7.60651e+07	4.58922e+07	4.25332e+07	6.20144e+07	4.18409e+07	22	20	19	22	22	22	22	22	22	21	20	21	21	22	22	21	22	22	21
PGM1	61449	50783.6	50783.6	50783.6	50783.6	50783.6	50783.6	50783.6	50783.6	50783.6	50783.6	391489	1.04136e+06	504594	730611	664942	327634	1.81132e+06	50783.6	2	0	0	0	0	0	0	0	0	0	0	1	1	1	1	1	1	2	0
PI16	49471	2.55626e+06	3.067e+06	3.44797e+06	2.14196e+06	3.59186e+06	3.46289e+06	2.3545e+06	2.49562e+06	3.31571e+06	2.49223e+06	2.25659e+06	3.09963e+06	2.55762e+06	4.19246e+06	3.6495e+06	2.41706e+06	2.09054e+06	2.50583e+06	2	1	1	2	1	1	1	1	1	1	1	1	1	1	1	1	1	1	1
PKM	57937	50783.6	50783.6	2.79286e+06	1.93553e+06	1.04015e+06	1.45118e+06	1.52137e+06	982205	759559	4.65809e+06	1.84994e+07	1.33745e+07	9.14925e+06	9.22577e+06	1.04955e+07	8.98684e+06	3.59012e+07	5.53361e+06	34	0	0	14	12	2	8	5	2	1	12	32	29	26	25	26	26	34	20
PLA2G1B	16360	2.10003e+06	860280	50783.6	50783.6	915631	50783.6	714217	810282	2.89215e+06	3.21588e+06	1.81816e+06	50783.6	50783.6	50783.6	50783.6	1.29245e+06	1.47426e+06	1.89337e+06	2	2	2	0	0	1	0	1	2	2	2	2	0	0	0	0	2	2	2
PLB1	161636	2.35212e+06	3.64335e+06	3.61618e+06	3.58463e+06	3.73799e+06	3.88043e+06	3.22234e+06	3.27925e+06	50783.6	50783.6	4.11452e+06	3.26596e+06	4.67162e+06	4.3851e+06	4.53504e+06	4.85449e+06	4.05353e+06	3.32496e+06	1	1	1	1	1	1	1	1	1	0	0	1	1	1	1	1	1	1	1
PLCH1	189223	3.36768e+06	1.55761e+07	1.58242e+07	1.24382e+07	1.27372e+07	1.03561e+07	5.98623e+06	7.95133e+06	5.38417e+06	6.66334e+06	1.80398e+07	2.05419e+07	1.39601e+07	2.69251e+07	1.73999e+07	1.54284e+07	5.13843e+06	1.23265e+07	2	2	2	2	2	2	2	2	2	2	2	2	2	2	2	2	2	2	2
PLG	90569	1.78237e+08	1.65101e+08	1.63776e+08	1.54516e+08	1.81367e+08	1.62857e+08	1.82084e+08	1.73716e+08	1.2517e+08	1.32464e+08	1.35451e+08	1.18973e+08	1.57457e+08	1.22932e+08	1.40001e+08	1.91358e+08	1.60423e+08	8.82459e+07	76	74	70	73	72	73	73	73	74	69	66	68	66	70	66	69	74	71	66
PLTP	54739	4.32378e+06	8.00482e+06	6.44041e+06	5.30903e+06	7.24777e+06	7.48537e+06	5.4193e+06	9.84936e+06	5.48157e+06	3.04064e+07	4.87801e+07	2.94261e+07	2.25039e+07	6.77667e+07	3.59319e+07	5.25138e+07	3.13609e+07	3.83001e+07	19	7	8	10	11	9	13	12	15	7	17	19	19	17	19	17	19	17	16
PLXDC2	59583	1.21934e+06	1.55019e+06	1.64428e+06	1.82574e+06	1.50179e+06	1.78914e+06	1.7609e+06	1.83639e+06	1.93413e+06	2.46608e+06	2.59459e+06	2.14487e+06	2.1741e+06	3.1563e+06	2.43676e+06	4.29691e+06	2.43526e+06	3.83881e+06	6	1	5	3	3	2	2	2	5	4	5	6	3	4	4	3	6	6	6
PMS2P1	47508	18145900	1.44129e+07	50783.6	4.00932e+06	5.49538e+06	5.15292e+06	4.84675e+06	4.00306e+06	7.4528e+06	3.59165e+06	3.3698e+06	7.85505e+06	7860900	50783.6	3.72386e+06	3.44064e+06	50783.6	1.43687e+07	1	1	1	0	1	1	1	1	1	1	1	1	1	1	0	1	1	0	1
PNP	32118	50783.6	50783.6	957388	383829	131149	50783.6	172972	50783.6	50783.6	50783.6	1.52816e+06	1.60797e+06	480379	263380	1.02731e+06	50783.6	3.29995e+06	245609	4	0	0	3	3	1	0	3	0	0	0	4	3	3	1	3	0	4	1
PON1	39731	1.13357e+08	7.08898e+07	6.35167e+07	8.61122e+07	7.22804e+07	8.90076e+07	1.1537e+08	1.5056e+08	5.79172e+07	9.32352e+07	5.46815e+07	5.46648e+07	8.62168e+07	7.04991e+07	8.54929e+07	1.06333e+08	1.46331e+08	4.45376e+07	17	15	13	16	15	16	16	17	16	13	15	15	16	17	14	17	16	15	13
PON3	39607	4.41107e+07	2.96552e+07	3.09782e+07	4.34959e+07	3.32299e+07	4.00326e+07	5.27678e+07	6.63831e+07	2.16256e+07	3.39199e+07	2.1988e+07	2.51925e+07	3.72552e+07	3.14243e+07	3.80791e+07	4.59457e+07	6.23159e+07	1.89173e+07	4	3	3	3	3	3	3	2	3	3	3	3	2	3	3	3	3	3	3
POSTN	93314	671997	948946	1.42914e+06	1.38033e+06	873035	1.14347e+06	902105	1.09575e+06	1.50944e+06	2.51245e+06	9.25266e+06	8.98548e+06	3.40695e+06	5.8434e+06	3.361e+06	2.52161e+06	9.574e+06	3.74154e+06	12	1	1	3	2	1	2	1	2	2	3	12	10	6	8	5	3	12	7
PPBP	13894	7.97748e+07	2.32183e+07	4.32149e+07	3.2296e+07	2.53152e+07	4.9764e+07	3.45197e+07	1.44642e+07	1.74219e+07	50783.6	50783.6	50783.6	50783.6	50783.6	50783.6	50783.6	50783.6	50783.6	6	6	6	6	6	6	6	6	6	6	0	0	0	0	0	0	0	0	0
PPIA	18012	393605	1.61743e+06	3.89161e+06	2.70024e+06	1.49021e+06	2.06697e+06	1.89411e+06	1.25121e+06	1.04574e+06	5.01781e+06	1.09676e+07	8.34992e+06	5.31499e+06	4.24274e+06	6.5776e+06	3.32605e+06	1.51292e+07	4.16787e+06	9	1	3	6	6	2	4	5	3	1	8	9	8	7	4	7	7	9	6
PPP1CA	37512	50783.6	50783.6	50783.6	50783.6	50783.6	50783.6	50783.6	50783.6	50783.6	50783.6	1.24288e+06	965070	769261	601443	898218	667263	1.48943e+06	50783.6	2	0	0	0	0	0	0	0	0	0	0	2	2	2	1	1	1	2	0
PRDX1	22110	50783.6	50783.6	50783.6	50783.6	50783.6	50783.6	50783.6	50783.6	50783.6	1.89764e+06	2.28604e+06	2.04344e+06	1.72888e+06	7.36791e+06	2.01098e+06	1.34126e+06	5.60747e+06	1.31976e+06	5	0	0	0	0	0	0	0	0	0	4	4	4	3	4	3	3	5	5
PRDX1;PRDX2	#N/A	1.69366e+06	243784	1.02747e+06	1.11009e+06	677215	415276	803787	759390	1511430	4.03899e+06	3.11994e+06	2.84573e+06	769982	1.85775e+06	2.46965e+06	926480	1.53001e+07	2.76034e+06	1	1	1	1	1	1	1	1	1	1	1	1	1	1	1	1	1	1	1
PRDX2	21892	50783.6	50783.6	50783.6	50783.6	50783.6	50783.6	50783.6	50783.6	50783.6	3.94107e+06	1.87615e+06	1.19511e+06	50783.6	50783.6	884110	50783.6	1.20158e+07	2.23408e+06	7	0	0	0	0	0	0	0	0	0	6	4	3	0	0	3	0	7	5
PRDX5	22086	50783.6	50783.6	50783.6	50783.6	50783.6	50783.6	50783.6	50783.6	50783.6	50783.6	3.02054e+06	3.21192e+06	1.86079e+06	1.70826e+06	1.03939e+06	929785	5.17718e+06	599586	2	0	0	0	0	0	0	0	0	0	0	2	2	2	1	1	1	2	2
PRDX6	25035	50783.6	50783.6	2.23222e+06	1.93788e+06	50783.6	805053	1.15189e+06	504721	50783.6	50783.6	2.34369e+06	3.3089e+06	1.60001e+06	1.3666e+06	2.03926e+06	739317	7.8246e+06	633937	4	0	0	2	1	0	1	1	1	0	0	3	3	1	1	3	1	4	1
PRG2	25206	1.45604e+06	2.31051e+06	1.33402e+06	921612	5.04635e+06	990531	991339	1.97825e+06	7.7406e+06	50783.6	50783.6	50783.6	50783.6	50783.6	50783.6	50783.6	50783.6	50783.6	2	1	2	2	1	2	1	1	1	2	0	0	0	0	0	0	0	0	0
PRG4	151061	8.46452e+06	1.05055e+07	1.37673e+07	8.92632e+06	7.33262e+06	1.1745e+07	1.09539e+07	7.50535e+06	4.50629e+06	1.36209e+08	1.05097e+08	4.93762e+07	4.05818e+07	1.11123e+08	7.78899e+07	1.90351e+08	7.98644e+07	2.14328e+08	30	12	15	15	15	13	16	17	14	6	26	25	22	25	26	27	28	25	29
PROC	52071	8.39287e+06	8.85925e+06	7.3991e+06	7.30625e+06	7.78645e+06	6.13094e+06	6.65735e+06	1.003e+07	7.3278e+06	1.78473e+06	2.60495e+06	4.96441e+06	4.13717e+06	1.68399e+06	3.41352e+06	2.04266e+06	4.69067e+06	50783.6	7	6	7	7	7	7	7	7	7	6	3	5	5	7	4	6	5	5	0
PROCR	26671	1.42419e+06	1.68775e+06	776659	809847	1.54337e+06	1.12728e+06	851498	1.96765e+06	1.64221e+06	4.56672e+06	3.2825e+06	1.53257e+06	1.65244e+06	3.70885e+06	1.99719e+06	2.83845e+06	4.25848e+06	5.11933e+06	3	2	3	2	1	2	2	1	3	2	3	3	2	1	2	1	3	3	3
PROS1	75123	4.09156e+07	4.40917e+07	6.25495e+07	4.58478e+07	5.46808e+07	4.77259e+07	3.76316e+07	4.25276e+07	3.29034e+07	2.33381e+07	3.0154e+07	4.24019e+07	3.78902e+07	3.27921e+07	3.18091e+07	2.59383e+07	2.75211e+07	2.09749e+07	30	26	27	29	30	30	30	29	30	26	25	27	30	30	26	27	26	26	25
PROZ	44744	6.76108e+06	9.32931e+06	2.98177e+06	9.02461e+06	3.61095e+06	9.07438e+06	7.88384e+06	9.01823e+06	6.47816e+06	5.1066e+06	4.89664e+06	1.68074e+06	6.8815e+06	2.33332e+06	6.70013e+06	5.38622e+06	5.26333e+06	3.62567e+06	8	8	8	3	7	4	5	7	8	7	7	7	3	7	4	7	7	7	6
PRSS1	26558	1.99029e+08	9.70821e+07	5.21128e+07	7.63329e+07	5.22877e+07	7.40014e+07	3.74123e+07	5.29565e+07	2.6044e+08	2.99237e+08	1.32503e+08	6.0008e+07	9.34523e+07	5.57767e+07	4.09398e+07	1.19447e+08	1.17845e+08	1.2183e+08	3	3	3	3	3	3	3	3	3	3	3	3	3	3	3	3	3	3	3
PRSS3	32529	1.71154e+07	1.23111e+07	1.56277e+07	1.18647e+07	1.5353e+07	1.82713e+07	1.22074e+07	1.46383e+07	3.71686e+07	3.32506e+07	2.77151e+07	1.78705e+07	1.78473e+07	1.25124e+07	1.37253e+07	2.26031e+07	2.16684e+07	1.43978e+07	2	1	1	1	2	1	1	1	1	2	2	1	2	1	2	1	2	1	1
PRTN3	27807	50783.6	1.71305e+06	50783.6	50783.6	50783.6	50783.6	50783.6	592846	2.04134e+06	3.02994e+06	6.66478e+07	1.78849e+07	1.28805e+07	1.2508e+07	1.18699e+07	1.83633e+07	4.12667e+07	9.01216e+06	6	0	3	0	0	0	0	0	1	3	4	6	6	5	5	5	6	6	6
PSMA1	29556	50783.6	50783.6	50783.6	50783.6	50783.6	50783.6	50783.6	50783.6	50783.6	334619	1.6962e+06	870533	282612	827493	580760	1.07225e+06	980582	1.01081e+06	1	0	0	0	0	0	0	0	0	0	1	1	1	1	1	1	1	1	1
PSME1	28723	50783.6	50783.6	50783.6	50783.6	50783.6	50783.6	50783.6	50783.6	50783.6	691111	1.688e+06	2.12161e+06	1.30025e+06	2.83734e+06	2.35263e+06	1.63887e+06	3.82849e+06	878235	7	0	0	0	0	0	0	0	0	0	1	6	6	4	3	6	4	7	2
PTCH2	130544	1.63293e+06	2278380	2.23005e+06	2377430	2.43711e+06	2.65121e+06	2.7977e+06	3.68709e+06	1.49041e+06	2.15609e+06	2.48443e+06	2.02137e+06	2.47611e+06	2.31955e+06	2.49215e+06	2341050	3455190	1.76379e+06	1	1	1	1	1	1	1	1	1	1	1	1	1	1	1	1	1	1	1
PTGDS	21029	1.10536e+06	1.94167e+06	2.87358e+06	2.32075e+06	2.18594e+06	2.08282e+06	1.57734e+06	1.71142e+06	2.4508e+06	1.02188e+07	4.33276e+06	4.37785e+06	4.64329e+06	5.63466e+06	4.43176e+06	8.28989e+06	5.87759e+06	1.02761e+07	3	2	2	2	2	2	2	2	2	2	3	3	3	3	3	3	3	3	3
PTX3	41976	50783.6	50783.6	50783.6	50783.6	50783.6	50783.6	50783.6	50783.6	50783.6	50783.6	791039	997201	1.56135e+06	1.11739e+06	449217	494784	2.4543e+06	921165	2	0	0	0	0	0	0	0	0	0	0	1	2	1	1	1	1	2	2
PVR	45303	50783.6	1.80635e+06	1898250	1.95427e+06	1.00516e+06	1.4118e+06	1.71124e+06	2.16458e+06	50783.6	1.38357e+06	2.36034e+06	1381170	2.48338e+06	2.29584e+06	1989210	1.70537e+06	2.49522e+06	1.48684e+06	1	0	1	1	1	1	1	1	1	0	1	1	1	1	1	1	1	1	1
PYCARD	21627	50783.6	50783.6	50783.6	50783.6	50783.6	50783.6	50783.6	50783.6	50783.6	1.00152e+06	3.89583e+06	3.36517e+06	2.01032e+06	2.08012e+06	2.47472e+06	1.36672e+06	5.14556e+06	870576	2	0	0	0	0	0	0	0	0	0	1	2	2	2	2	2	2	2	1
PYGL	97149	50783.6	50783.6	50783.6	50783.6	50783.6	50783.6	50783.6	50783.6	50783.6	50783.6	4.76643e+06	7.44228e+06	2.17758e+06	2.83332e+06	4.22438e+06	3.3774e+06	1.34109e+07	2.54004e+06	20	0	0	0	0	0	0	0	0	0	0	17	18	5	5	13	13	20	1
PZP	163863	50783.6	1.26826e+07	3.01771e+07	3.7153e+06	2.96515e+07	3.19038e+07	1.14698e+08	3.21206e+06	1.54399e+07	50783.6	9.53494e+06	2.41326e+07	3.38613e+06	2.24962e+07	2.3844e+07	1.04468e+08	3.14239e+06	1.01878e+07	57	0	32	48	10	49	47	56	10	31	0	23	41	8	39	44	54	9	27
QSOX1	82578	5.06569e+06	4.87874e+06	3.92602e+06	3.67926e+06	3.77851e+06	4.40662e+06	3.49132e+06	5.26099e+06	5.70852e+06	4.69765e+06	7.39859e+06	5.96191e+06	4.67594e+06	5.35831e+06	5.80772e+06	4.51405e+06	6.94356e+06	4.35894e+06	5	3	4	4	4	4	4	4	4	3	4	4	5	3	4	4	3	4	3
RAB10	22541	50783.6	50783.6	50783.6	50783.6	50783.6	50783.6	50783.6	50783.6	50783.6	50783.6	1.8684e+06	1.71601e+06	1.41648e+06	1.14728e+06	1.25511e+06	1.02282e+06	3.01453e+06	50783.6	1	0	0	0	0	0	0	0	0	0	0	1	1	1	1	1	1	1	0
RAB11A;RAB11B	#N/A	50783.6	50783.6	50783.6	50783.6	50783.6	50783.6	50783.6	50783.6	50783.6	50783.6	1028140	925248	987120	50783.6	804150	839956	1.46795e+06	50783.6	1	0	0	0	0	0	0	0	0	0	0	1	1	1	0	1	1	1	0
RAB1B	22171	50783.6	50783.6	50783.6	50783.6	50783.6	50783.6	50783.6	50783.6	50783.6	50783.6	3.33609e+06	2.5762e+06	50783.6	1.65113e+06	1.38033e+06	983153	5.41253e+06	50783.6	2	0	0	0	0	0	0	0	0	0	0	1	1	0	1	1	1	2	0
RAB35	23025	50783.6	1.43007e+06	4.72464e+06	3.42242e+06	1.65854e+06	1.98561e+06	1.74611e+06	1.15885e+06	1.15721e+06	3.0174e+06	1.08459e+07	9.51979e+06	6.17973e+06	6.39177e+06	7.66861e+06	4.91396e+06	1.82952e+07	3.04646e+06	2	0	2	2	2	1	2	2	2	1	2	2	2	2	2	2	2	2	2
RAB5C	23483	50783.6	50783.6	50783.6	50783.6	50783.6	50783.6	50783.6	50783.6	50783.6	485624	2.76347e+06	2.50969e+06	1.54253e+06	2.06393e+06	1.66281e+06	1.09821e+06	3.48694e+06	722527	2	0	0	0	0	0	0	0	0	0	1	2	2	2	2	2	2	2	1
RAB7A	23490	50783.6	50783.6	50783.6	50783.6	50783.6	50783.6	50783.6	50783.6	50783.6	762571	3.20577e+06	2.25498e+06	1321890	1.64936e+06	1.23055e+06	1.1477e+06	5.72604e+06	1.12807e+06	1	0	0	0	0	0	0	0	0	0	1	1	1	1	1	1	1	1	1
RAC2	21429	50783.6	50783.6	50783.6	50783.6	50783.6	50783.6	50783.6	50783.6	50783.6	2.19137e+06	1.88438e+07	1.35299e+07	8.79688e+06	6.25837e+06	1.00048e+07	7.16889e+06	3.95502e+07	4.07194e+06	10	0	0	0	0	0	0	0	0	0	1	10	10	8	6	10	7	10	6
RAN	24423	50783.6	50783.6	50783.6	50783.6	50783.6	50783.6	50783.6	50783.6	50783.6	794715	3.00733e+06	1.9246e+06	892486	1.76706e+06	1.74061e+06	591223	5.41801e+06	754648	4	0	0	0	0	0	0	0	0	0	2	4	3	3	1	2	1	4	2
RAP1B	20825	50783.6	1.9354e+06	5.57148e+06	3.41422e+06	1.6403e+06	2.05769e+06	2.29335e+06	957611	489537	50783.6	2.13084e+06	2.29207e+06	1.31746e+06	1.38734e+06	1.52306e+06	718239	3.92212e+06	50783.6	6	0	1	6	6	3	4	6	2	1	0	3	3	2	3	3	3	6	0
RARRES2	18618	462971	817066	1.36174e+06	1.50117e+06	1.01598e+06	896198	962376	712627	613992	50783.6	50783.6	50783.6	50783.6	50783.6	50783.6	50783.6	50783.6	50783.6	3	2	2	2	3	3	3	3	3	2	0	0	0	0	0	0	0	0	0
RBP4	23010	4.05659e+06	2.85651e+06	1.7467e+06	2.67265e+06	2.33212e+06	1.79826e+06	2.37948e+06	2.94496e+06	1.45235e+06	4.08632e+06	3.05022e+06	2.1272e+06	3.63963e+06	2.78153e+06	2.38957e+06	2.76926e+06	3.58703e+06	1.69764e+06	4	3	4	2	2	2	2	2	3	2	4	2	2	2	2	2	2	3	2
RGN	33253	50783.6	50783.6	50783.6	50783.6	50783.6	50783.6	50783.6	50783.6	50783.6	50783.6	50783.6	50783.6	2.41404e+06	3.52991e+07	2.00259e+06	1.94508e+06	1.69211e+06	50783.6	4	0	0	0	0	0	0	0	0	0	0	0	0	4	4	2	3	3	0
RHOA	21768	359979	726132	1.14523e+06	1.20497e+06	969767	978748	1.04876e+06	843372	50783.6	1.27822e+06	2.56487e+06	2.30029e+06	1.967e+06	1.79849e+06	2.31268e+06	1.48788e+06	4.18658e+06	810740	5	1	1	1	1	1	1	1	1	0	2	5	5	4	4	5	4	5	2
RHOG	21309	50783.6	50783.6	50783.6	50783.6	50783.6	50783.6	50783.6	50783.6	50783.6	50783.6	2.5381e+06	2.94345e+06	1.69906e+06	1.55378e+06	2.1654e+06	1.05347e+06	6.61528e+06	503510	3	0	0	0	0	0	0	0	0	0	0	3	3	3	2	3	2	3	1
RNASE1	17644	50783.6	50783.6	50783.6	50783.6	50783.6	50783.6	50783.6	50783.6	50783.6	6.70046e+06	2.88141e+06	1.46504e+06	1.20749e+06	4.59463e+06	2.01789e+06	3.12411e+06	2.34941e+06	7.07832e+06	6	0	0	0	0	0	0	0	0	0	6	6	5	3	5	4	5	6	6
RNASE4	16840	50783.6	461997	941503	733246	780233	788055	629130	603863	562763	560995	941595	1.21086e+06	947668	1.0357e+06	1.13751e+06	1.00097e+06	953735	1.41625e+06	3	0	1	2	2	2	3	3	3	2	2	3	3	3	2	3	3	3	3
RNH1	49973	50783.6	50783.6	50783.6	50783.6	50783.6	50783.6	50783.6	50783.6	50783.6	1.22313e+06	3.08605e+06	2.80706e+06	2.15408e+06	3.40896e+06	2.69181e+06	1.26169e+06	6.96413e+06	1.13614e+06	5	0	0	0	0	0	0	0	0	0	3	5	3	4	3	5	3	5	3
RNPEP	72596	50783.6	50783.6	50783.6	50783.6	50783.6	50783.6	50783.6	50783.6	50783.6	50783.6	993010	682062	596726	963291	658970	533484	1.7122e+06	50783.6	3	0	0	0	0	0	0	0	0	0	0	2	2	2	2	2	2	3	0
RPS27A;UBA52;UBB;UBC	#N/A	904585	554040	623141	484892	772949	557056	594766	429852	3.22421e+06	1.94222e+06	1.9928e+06	1.58163e+06	1.25812e+06	3.31941e+07	3.74621e+06	4.05751e+06	4.4479e+06	1.23514e+06	4	2	1	2	1	1	2	2	2	2	2	2	2	2	4	2	3	2	2
RPSA;RPSA2	#N/A	50783.6	50783.6	50783.6	50783.6	50783.6	50783.6	50783.6	50783.6	50783.6	371283	1.10561e+06	708671	529403	871783	543968	293910	1.16482e+06	146507	1	0	0	0	0	0	0	0	0	0	1	1	1	1	1	1	1	1	1
S100A11	11740	50783.6	50783.6	50783.6	50783.6	50783.6	50783.6	50783.6	50783.6	50783.6	909550	3.49014e+06	3.35763e+06	1.61321e+06	1.6122e+06	2.19701e+06	1.08393e+06	6.70586e+06	959121	4	0	0	0	0	0	0	0	0	0	3	4	4	4	4	4	3	4	4
S100A12	10575	50783.6	50783.6	50783.6	50783.6	50783.6	50783.6	50783.6	50783.6	50783.6	445077	1.35e+07	1.34749e+07	5.86097e+06	9.55321e+06	6.355e+06	1.10263e+07	3.09124e+07	6.5382e+06	6	0	0	0	0	0	0	0	0	0	1	6	6	6	5	6	6	6	6
S100A4	11729	50783.6	50783.6	50783.6	50783.6	50783.6	50783.6	50783.6	50783.6	50783.6	5.2069e+06	1.10785e+07	7.15645e+06	3.01025e+06	5.73425e+06	7.25502e+06	3.01474e+06	1.42065e+07	2.46367e+06	5	0	0	0	0	0	0	0	0	0	3	5	5	3	5	5	3	5	3
S100A6	10180	50783.6	50783.6	50783.6	50783.6	50783.6	50783.6	50783.6	50783.6	50783.6	8.26182e+06	1.81087e+07	1.64225e+07	7.02131e+06	8.90513e+06	1.18592e+07	4.65045e+06	3.41464e+07	5.68718e+06	3	0	0	0	0	0	0	0	0	0	1	3	3	3	2	3	3	3	2
S100A8	10835	50783.6	50783.6	50783.6	50783.6	50783.6	50783.6	50783.6	50783.6	50783.6	975630	7.28706e+06	2.06803e+07	7.04467e+06	8.13653e+06	7.82139e+06	4.35492e+06	3.38089e+07	2.98488e+06	9	0	0	0	0	0	0	0	0	0	1	7	9	6	7	6	6	9	2
S100A9	13242	50783.6	50783.6	50783.6	50783.6	50783.6	50783.6	50783.6	50783.6	50783.6	50783.6	7.66909e+06	1.9327e+07	5.96544e+06	9.92005e+06	7.37177e+06	4.90773e+06	2.86444e+07	2.34896e+06	10	0	0	0	0	0	0	0	0	0	0	8	9	6	7	7	6	10	5
S100P	10400	50783.6	50783.6	50783.6	50783.6	50783.6	50783.6	50783.6	50783.6	50783.6	888151	1.38598e+07	1.69596e+07	1.16738e+07	7.4484e+06	1.09259e+07	4.75905e+06	2.93879e+07	2.38536e+06	2	0	0	0	0	0	0	0	0	0	2	2	2	2	2	2	2	2	2
SAA1	13532	4.99744e+06	9.67532e+07	7.70717e+08	4.68511e+07	4.04617e+08	1.01287e+08	2.30853e+07	7.92111e+06	1.50091e+08	50783.6	2.69693e+07	3.86255e+08	1.61097e+07	1.21416e+08	3.05514e+07	4.7943e+06	6.35031e+06	2.67794e+07	9	1	7	9	6	5	7	6	3	9	0	4	9	4	7	5	2	1	4
SAA1;SAA2	#N/A	562985	4.73165e+07	6.61568e+08	2.17903e+07	1.92642e+08	4.87256e+07	1.85667e+07	6.24014e+06	6.2815e+07	316944	8.60626e+06	4.06486e+08	6.04632e+06	1.00703e+08	1.71092e+07	3.54499e+06	1.82319e+06	8.62941e+06	10	1	5	10	5	10	7	5	3	8	1	4	10	3	10	5	4	3	5
SAA2	13527	1.43293e+07	3.06805e+07	2.46136e+08	4.64919e+06	4.17365e+07	4.76213e+07	3.44444e+06	9.57731e+06	3.78852e+07	50783.6	4.3459e+06	8.50977e+07	1.23329e+06	5.76536e+06	1.319e+07	50783.6	50783.6	2.94292e+06	6	1	5	6	5	6	6	2	1	6	0	3	6	1	4	6	0	0	3
SAA4	14747	1.04621e+08	2.03033e+08	3.24261e+08	1.9345e+08	2.15631e+08	2.14531e+08	2.3949e+08	1.71416e+08	1.8141e+08	9.36946e+07	2.33039e+08	3.08535e+08	2.15602e+08	2.20603e+08	2.02608e+08	2.82278e+08	1.83454e+08	1.3305e+08	8	6	6	7	8	8	8	8	8	6	7	6	8	8	7	8	8	8	6
SELENOP	43174	2.00259e+07	1.897e+07	2.32887e+07	2.08219e+07	1.77812e+07	1.98477e+07	2.35426e+07	1.64111e+07	6.6842e+06	1.79384e+07	1.70874e+07	2.36296e+07	1.97869e+07	1.67009e+07	1.94862e+07	1.84954e+07	1.41883e+07	4.59299e+06	7	6	6	7	7	7	7	7	7	3	7	7	6	7	7	6	7	5	3
SELL	42187	4.39666e+06	5.04152e+06	3.54266e+06	3.8169e+06	3.08578e+06	3.5332e+06	3.52875e+06	4.11332e+06	6.49044e+06	5.63411e+06	5.07581e+06	4.57315e+06	4.58192e+06	3.97934e+06	4.18663e+06	5.64874e+06	5.26555e+06	7.36985e+06	5	3	5	3	5	5	5	5	4	5	4	4	5	5	4	5	5	5	5
SERPINA1	46737	3.74751e+09	4.42037e+09	5.00371e+09	3.83946e+09	3.50956e+09	4.31919e+09	3.53048e+09	3.16567e+09	4.72012e+09	5.58739e+09	6.14803e+09	4.65218e+09	4.93097e+09	4.57043e+09	5.40229e+09	4.90908e+09	3.43596e+09	6.50649e+09	63	59	57	58	62	58	62	62	62	57	61	61	59	62	56	62	62	61	61
SERPINA10	50707	7.22124e+06	8.38414e+06	1.02711e+07	8.84773e+06	6.97356e+06	6.59978e+06	7.91647e+06	7.51416e+06	7.47266e+06	2.80589e+06	4.29989e+06	7.60755e+06	7.096e+06	4.77731e+06	4.73059e+06	4.61995e+06	3.43193e+06	3.49585e+06	9	8	8	9	9	9	9	9	9	8	3	8	9	9	8	8	7	5	7
SERPINA3	47651	7.621e+08	2.3602e+09	2.77283e+09	1.40122e+09	1.64638e+09	1.43374e+09	1.01493e+09	7.79544e+08	1.4729e+09	9.98746e+08	2.32988e+09	2.43183e+09	1.53678e+09	1.73258e+09	1.50094e+09	1.20512e+09	3.25071e+08	1.63891e+09	47	44	45	47	46	45	45	45	45	44	44	46	46	47	46	47	46	39	46
SERPINA4	48542	3.40333e+07	2.55428e+07	2.22804e+07	2.97966e+07	2.32854e+07	2.43145e+07	2.48565e+07	3.45003e+07	1.22153e+07	3.70595e+07	2.68078e+07	2.16002e+07	3.65956e+07	2.39114e+07	2.83649e+07	2.94856e+07	3.14136e+07	1.10325e+07	21	20	19	17	16	17	18	16	19	13	19	18	17	15	15	15	16	20	15
SERPINA5	45675	548906	601806	4.99067e+06	7.34707e+06	6.18346e+06	7.23296e+06	1.00588e+06	9.56122e+06	1.10638e+06	765030	2.08567e+06	3.18145e+06	3.22807e+06	3.66852e+06	6.05546e+06	2.62014e+06	1.01856e+07	1.48572e+06	9	3	2	8	9	9	9	5	9	5	4	6	7	8	7	9	7	8	4
SERPINA6	45141	5.98551e+07	9.64768e+07	9.82773e+07	7.20545e+07	8.52369e+07	9.35133e+07	1.51755e+08	7.85891e+07	8.64429e+07	9.55617e+07	1.12923e+08	1.14698e+08	1.00586e+08	1.02422e+08	1.11488e+08	2.18765e+08	9.60383e+07	1.02711e+08	15	14	15	15	14	15	15	15	14	14	14	14	15	14	13	13	15	13	15
SERPINA7	46325	1.1885e+07	1.11662e+07	1.31713e+07	1.02927e+07	1.25099e+07	1.5417e+07	1.3514e+07	5.59523e+06	1.55606e+07	1.51142e+07	1.23113e+07	1.27436e+07	1.21357e+07	1.52209e+07	1.60033e+07	1.98238e+07	6.29021e+06	1.87254e+07	18	16	16	17	15	17	17	17	13	18	18	17	16	16	16	16	17	13	18
SERPINB1	42742	50783.6	50783.6	50783.6	50783.6	50783.6	50783.6	50783.6	50783.6	50783.6	1.25953e+06	7.05551e+06	1.19476e+07	6.30929e+06	4.86846e+06	4.13363e+06	4.51205e+06	1.33524e+07	1.59796e+06	21	0	0	0	0	0	0	0	0	0	3	18	21	19	13	13	14	21	6
SERPINB10	45403	50783.6	50783.6	50783.6	50783.6	50783.6	50783.6	50783.6	50783.6	50783.6	50783.6	297196	497411	679987	185990	248400	181789	2.15314e+06	138244	2	0	0	0	0	0	0	0	0	0	0	1	1	1	2	1	1	2	1
SERPINC1	52602	1.92247e+08	2.14732e+08	2.91068e+08	2.79746e+08	2.79507e+08	2.35068e+08	1.87679e+08	2.84968e+08	2.09726e+08	3.26166e+08	2.66731e+08	2.79628e+08	4.00749e+08	2.86743e+08	2.82428e+08	2.5344e+08	2.79405e+08	2.61227e+08	50	48	48	48	47	50	48	47	47	48	47	48	47	49	44	48	48	48	48
SERPIND1	57071	1.92033e+08	1.91504e+08	2.13447e+08	2.43036e+08	2.19398e+08	1.98541e+08	2.23909e+08	1.47018e+08	1.15779e+08	1.16475e+08	1.16025e+08	1.70574e+08	2.0914e+08	1.04528e+08	1.38877e+08	1.52832e+08	3.93535e+07	3.17872e+07	35	35	32	35	34	35	35	35	35	31	31	32	35	34	29	34	34	27	26
SERPINF1	46312	3.26292e+07	3.46942e+07	3.08787e+07	3.79338e+07	3.80522e+07	4.41373e+07	3.0959e+07	3.40882e+07	3.6735e+07	5.1646e+07	5.24269e+07	3.9425e+07	5.24265e+07	5.35691e+07	5.71446e+07	4.86753e+07	4.79083e+07	5.60992e+07	19	17	16	19	18	18	18	19	18	17	19	19	19	18	17	18	19	19	18
SERPINF2	54566	6.96929e+07	9.64522e+07	1.08451e+08	1.16767e+08	1.22972e+08	9.05934e+07	9.83645e+07	1.08133e+08	7.95897e+07	7.12177e+07	6.6464e+07	5.63817e+07	7.44727e+07	1.00429e+08	6.5617e+07	6.183e+07	7.49545e+07	5.75564e+07	28	25	24	27	27	28	28	27	28	27	23	25	26	27	24	26	25	26	25
SERPING1	55154	6.47082e+07	3.31258e+08	5.29683e+08	4.74247e+08	5.17907e+08	3.23571e+08	2.82875e+08	3.44944e+08	2.944e+08	2.19145e+08	1.20406e+08	9.72601e+07	1.83955e+08	3.46225e+08	2.6952e+08	7.5654e+07	1.55649e+08	2.34775e+08	35	24	32	34	34	34	33	34	34	31	30	30	26	30	31	32	29	32	31
SH3BGRL	12774	50783.6	50783.6	50783.6	50783.6	50783.6	50783.6	50783.6	50783.6	50783.6	378287	1.46333e+06	993897	593265	742549	760924	250669	2.63703e+06	309453	3	0	0	0	0	0	0	0	0	0	1	1	1	1	3	3	1	1	1
SH3BGRL3	10438	50783.6	1.1777e+06	1.92919e+06	2.5391e+06	998348	1.9423e+06	1.29405e+06	751617	882126	2.87177e+06	7.0566e+06	4.02078e+06	2.58278e+06	3.49443e+06	4.36571e+06	2.88791e+06	7.66117e+06	2.83521e+06	2	0	1	2	2	2	2	2	2	1	2	2	2	2	2	2	2	2	2
SHBG	43779	1.461e+07	1.3343e+07	1.27956e+07	5.43677e+06	1.18238e+07	1.68701e+07	1.36405e+07	1.61116e+07	2.10271e+07	1.69618e+07	1.47723e+07	1.25874e+07	6.37963e+06	1.39149e+07	1.79959e+07	1.75789e+07	1.72762e+07	1.84646e+07	13	11	10	11	7	12	13	13	13	12	10	12	11	7	11	12	13	13	13
SLC4A1	101792	50783.6	50783.6	50783.6	50783.6	50783.6	50783.6	50783.6	50783.6	50783.6	3.37167e+06	50783.6	50783.6	50783.6	50783.6	50783.6	50783.6	7.86627e+06	6.0931e+06	11	0	0	0	0	0	0	0	0	0	1	0	0	0	0	0	0	11	2
SMARCD3	55016	1.57337e+06	1.95429e+06	2.71603e+06	2.77843e+06	3.89306e+06	2.25452e+06	3.45424e+06	2.54287e+06	1309850	50783.6	360269	1.03775e+06	579898	862092	285418	338978	290008	50783.6	1	1	1	1	1	1	1	1	1	1	0	1	1	1	1	1	1	1	0
SOD1	15936	50783.6	50783.6	50783.6	50783.6	50783.6	50783.6	50783.6	50783.6	50783.6	50783.6	50783.6	50783.6	6.17197e+06	8.17102e+07	8.21039e+06	9.24525e+06	4.06428e+06	50783.6	2	0	0	0	0	0	0	0	0	0	0	0	0	1	2	1	1	1	0
SOD3	25851	2.56429e+06	2.10182e+06	2.58706e+06	1.89537e+06	1.76625e+06	2.35371e+06	8.79862e+06	2.03469e+06	805834	3.76034e+06	4.30628e+06	3.28655e+06	3.78634e+06	2.76487e+06	3.72953e+06	1.34321e+07	4.45776e+06	3.84359e+06	6	1	2	2	2	2	3	6	4	1	4	4	5	5	4	6	6	5	5
SPP1	35423	50783.6	50783.6	50783.6	50783.6	50783.6	50783.6	50783.6	50783.6	50783.6	1.40937e+06	50783.6	4.88482e+06	50783.6	1.15107e+07	8.64754e+06	4.74773e+06	3.13436e+06	9.7623e+06	4	0	0	0	0	0	0	0	0	0	1	0	3	0	4	4	3	3	3
SPP2	24338	661299	1.25942e+06	1.0382e+06	1.00531e+06	1.40026e+06	1.15889e+06	722678	1.64186e+06	552271	639466	50783.6	50783.6	826653	825612	965051	641971	50783.6	50783.6	3	2	3	3	3	3	3	3	3	1	1	0	0	2	3	2	2	0	0
SPTB	246468	2.45079e+06	5.00628e+06	4.52432e+06	6.70349e+06	5.36828e+06	6.27202e+06	7.00205e+06	1.15079e+07	1.41631e+06	3.5692e+06	4.15385e+06	4.6875e+06	6.93499e+06	6.33189e+06	6.59246e+06	4.9624e+06	7.99187e+06	1.14623e+06	2	1	1	1	1	1	1	1	1	1	1	1	1	1	1	1	1	2	1
SPTLC2;SPTLC3	#N/A	1.03554e+06	362653	464708	262308	672400	478971	407197	529926	1.58558e+06	50783.6	1.24546e+06	1.62495e+06	495710	366817	764513	477928	50783.6	50783.6	1	1	1	1	1	1	1	1	1	1	0	1	1	1	1	1	1	0	0
SSC5D	165743	50783.6	50783.6	50783.6	50783.6	50783.6	50783.6	50783.6	50783.6	50783.6	960475	874084	739405	969128	1.11695e+06	899131	1.38446e+06	1.81267e+06	1.86463e+06	3	0	0	0	0	0	0	0	0	0	3	3	2	1	3	3	3	3	3
STOM	31731	50783.6	50783.6	50783.6	50783.6	50783.6	50783.6	50783.6	50783.6	50783.6	50783.6	3.33251e+06	1.44477e+06	742438	642177	665509	50783.6	3.93861e+06	892021	4	0	0	0	0	0	0	0	0	0	0	4	3	3	2	3	0	4	1
STXBP5	127573	1.92502e+07	3.90145e+07	1.1529e+08	1.58814e+08	2.90044e+08	1.68972e+08	2.0227e+08	1.4171e+08	1.94072e+07	4.49477e+07	6.41027e+07	64706300	1.76423e+08	1.4209e+08	1.21329e+08	9.35281e+07	1.20705e+08	2.746e+07	1	1	1	1	1	1	1	1	1	1	1	1	1	1	1	1	1	1	1
TAGLN2	22391	50783.6	2.13491e+06	1.06769e+07	5.46993e+06	2.49331e+06	3.90629e+06	4.49704e+06	1.58705e+06	3.67422e+06	3.0706e+06	6.93609e+06	3.54238e+06	2.57032e+06	5.80842e+06	3.61418e+06	1.76572e+06	4.49104e+06	2.71404e+06	5	0	3	5	4	5	5	4	2	1	4	5	4	3	3	5	4	5	4
TALDO1	37540	50783.6	5.55455e+06	2.2488e+06	6.76171e+06	4.66435e+06	50783.6	430600	50783.6	6.73758e+06	3.29659e+06	1.16844e+07	1.39052e+07	9.65813e+06	1.60214e+07	8.47231e+06	6.73349e+06	3.13103e+07	5.86532e+06	16	0	2	1	1	1	0	1	0	3	5	13	13	15	14	11	13	15	10
TEC	73581	4.34047e+06	6.36686e+06	8.20396e+06	4.75006e+06	4.24517e+06	6.88175e+06	4.9632e+06	6.09592e+06	1.00931e+07	7181970	6.61661e+06	9.30895e+06	4896000	9.29333e+06	8.01474e+06	6.63458e+06	8.36252e+06	1.13543e+07	1	1	1	1	1	1	1	1	1	1	1	1	1	1	1	1	1	1	1
TF	77050	1.64458e+09	3.16075e+09	2.21997e+09	1.90602e+09	2.49977e+09	1.87159e+09	8.62916e+08	1.33992e+09	1.53999e+09	1.8483e+09	3.19993e+09	2.36312e+09	2.53888e+09	3.07975e+09	2.29912e+09	3.19269e+09	1.08391e+09	2.31149e+09	119	104	108	108	107	111	110	96	105	100	104	113	105	105	105	102	110	105	109
TFRC	84871	1.41736e+06	844673	811032	1.01175e+06	50783.6	50783.6	50783.6	604709	3.26649e+06	50783.6	50783.6	50783.6	50783.6	50783.6	50783.6	50783.6	50783.6	50783.6	3	3	1	1	1	0	0	0	1	3	0	0	0	0	0	0	0	0	0
TGFBI	74681	7.18605e+07	6.06624e+07	8.09667e+07	9.12418e+07	9.05394e+07	9.10979e+07	8.54939e+07	6.46881e+07	8.33988e+07	3.37609e+08	2.45659e+08	1.81132e+08	1.68757e+08	4.41025e+08	2.81071e+08	3.01314e+08	2.8751e+08	4.12293e+08	28	15	13	18	18	21	23	19	18	13	25	25	24	24	28	27	28	27	26
THBS1	129383	1.37572e+07	3.35066e+06	4.6033e+06	7.53459e+06	6.14075e+06	9.96408e+06	5.90664e+06	3.33291e+06	4.62262e+06	50783.6	50783.6	661192	302169	485991	1.2315e+06	50783.6	556503	50783.6	20	20	16	18	20	18	20	18	17	14	0	0	1	1	1	3	0	2	0
THBS4	105869	1.53123e+06	1.39398e+06	2.44022e+06	1.82569e+06	1.76819e+06	2.95667e+06	2.15473e+06	2.28248e+06	5.24053e+06	8.47931e+06	3.33379e+06	2.97132e+06	5.05293e+06	4.33897e+06	5.54484e+06	7.28224e+06	4.21266e+06	9.46239e+06	6	2	2	3	4	3	4	4	4	5	6	3	3	4	5	6	5	6	6
TIMP1	23171	50783.6	702270	856593	738952	776870	818130	819849	577598	2.39089e+06	1.39019e+07	1.23222e+07	9.83686e+06	6.87851e+06	2.03235e+07	1.22202e+07	2.72726e+07	1.96826e+07	2.42438e+07	6	0	1	1	1	1	1	1	1	2	5	4	4	3	4	2	6	5	6
TIMP2	24399	50783.6	50783.6	50783.6	50783.6	50783.6	50783.6	50783.6	50783.6	50783.6	855871	1.14234e+06	50783.6	1.27321e+06	50783.6	1.0106e+06	1.38752e+06	1.10845e+06	1.43279e+06	3	0	0	0	0	0	0	0	0	0	1	3	0	1	0	1	2	2	3
TKT	67878	50783.6	50783.6	50783.6	50783.6	50783.6	50783.6	50783.6	50783.6	50783.6	560109	5.8717e+06	1.13301e+07	3.41771e+06	3.49795e+06	3.17361e+06	2.97443e+06	5.91439e+06	967016	9	0	0	0	0	0	0	0	0	0	1	9	8	7	5	7	6	8	3
TLN1	269767	50783.6	7.91006e+06	1.89083e+07	2.68938e+07	1.14972e+07	1.51711e+07	1.76476e+07	1.20478e+07	8.27971e+06	50783.6	1.24034e+07	1.43601e+07	7.96109e+06	9.49246e+06	9.15791e+06	4.53981e+06	2.11826e+07	4.03165e+06	20	0	5	18	20	13	18	19	12	1	0	10	8	4	1	8	2	15	1
TNC	240853	958779	948687	1.16796e+06	663047	50783.6	50783.6	50783.6	50783.6	50783.6	1.45128e+06	3.24766e+06	4.28395e+06	1.36666e+06	3.79508e+06	2.44828e+06	1.39173e+06	9.06097e+06	2.0698e+06	19	2	6	1	1	0	0	0	0	0	3	16	15	8	16	13	9	19	4
TNFAIP6	31203	50783.6	50783.6	50783.6	50783.6	50783.6	50783.6	50783.6	50783.6	50783.6	1.39436e+06	9.57669e+06	8.79596e+06	4.79476e+06	6.39007e+06	6.87911e+06	8.3882e+06	9.01186e+06	1.24127e+07	9	0	0	0	0	0	0	0	0	0	3	9	9	6	6	6	9	9	9
TNXB	458388	1.46451e+06	1.56303e+06	2.22643e+06	3.04927e+06	2.26602e+06	1.93153e+06	2.67034e+06	2.28355e+06	1.66438e+06	3.53721e+06	2.94509e+06	3.11221e+06	4.41303e+06	4.70805e+06	3.83443e+06	3.61498e+06	4.1611e+06	3.1203e+06	4	4	2	2	2	2	2	2	3	3	4	3	2	2	3	3	4	4	4
TPI1	26669	1.89374e+06	50783.6	631015	735543	50783.6	578795	570464	196501	50783.6	1.28192e+06	2.65725e+06	2.03823e+06	1.47713e+06	1.51758e+06	1.81556e+06	815160	4.29458e+06	758839	3	1	0	2	1	0	2	2	1	0	1	3	3	3	2	3	2	3	1
TPM1	32709	50783.6	50783.6	577563	726153	50783.6	50783.6	266853	50783.6	50783.6	50783.6	2.5323e+06	2.95043e+06	1.94791e+06	1.88988e+06	1887550	50783.6	4.69114e+06	50783.6	1	0	0	1	1	0	0	1	0	0	0	1	1	1	1	1	0	1	0
TPM1;TPM3;TPM4	#N/A	591703	1.92017e+06	6.95942e+06	5.66202e+06	2.07469e+06	3.40419e+06	3.41263e+06	1.73931e+06	1.18608e+06	1.90312e+06	4.56512e+06	4.33682e+06	2.6536e+06	1.83279e+06	2.84714e+06	50783.6	6.83059e+06	1.19008e+06	2	1	2	2	2	2	2	2	2	2	1	2	2	2	2	2	0	2	2
TPM3	32950	50783.6	50783.6	50783.6	50783.6	50783.6	50783.6	50783.6	50783.6	50783.6	50783.6	627071	1.02532e+06	455042	529173	535984	50783.6	1.55499e+06	50783.6	4	0	0	0	0	0	0	0	0	0	0	3	4	4	3	4	0	4	0
TPM4	28522	50783.6	1.1974e+06	4.18645e+06	3.73482e+06	1.33654e+06	1.92545e+06	2.39757e+06	1.40049e+06	902386	50783.6	1.2563e+06	795263	826115	1.1729e+06	797219	50783.6	1.57868e+06	497150	7	0	5	7	7	5	6	7	6	2	0	3	2	1	2	2	0	5	1
TTR	15887	1.78439e+08	5.36379e+08	9.12843e+07	1.57544e+08	1.62332e+08	1.72911e+08	1.92533e+08	2.13829e+08	1.21223e+08	3.13114e+08	1.71289e+08	1.3471e+08	1.69477e+08	1.14925e+08	1.06317e+08	2.65281e+08	2.11995e+08	7.78491e+07	19	19	18	14	19	18	18	18	19	15	19	17	15	18	17	16	19	19	15
TUBA1A	50136	50783.6	50783.6	1.30401e+06	1.48748e+06	958409	2.09306e+06	1.71637e+06	841797	50783.6	2.62854e+06	1.00461e+07	7.74327e+06	5.85779e+06	7.71385e+06	6.28476e+06	5.2349e+06	1.48345e+07	2.63915e+06	2	0	0	2	2	2	1	2	2	0	2	2	2	2	2	2	2	2	1
TUBA4A	49924	1.99019e+06	651810	1.50555e+06	3.47056e+06	1.73382e+06	1.93653e+06	2.09993e+06	1.13451e+06	50783.6	1.86935e+06	7.9097e+06	6.67347e+06	4.24858e+06	4.20808e+06	4.4279e+06	4.37763e+06	1.19204e+07	2.11818e+06	9	1	2	6	2	7	4	6	4	0	5	9	8	6	5	8	6	9	2
TUBB	49671	50783.6	50783.6	50783.6	50783.6	50783.6	50783.6	50783.6	50783.6	50783.6	1.38742e+06	4.80642e+06	3.5809e+06	1.94823e+06	2.42722e+06	2.38641e+06	1.71928e+06	6.83954e+06	1.15765e+06	13	0	0	0	0	0	0	0	0	0	2	12	12	8	7	10	7	12	3
TUBB4A	49586	50783.6	50783.6	50783.6	50783.6	50783.6	50783.6	50783.6	50783.6	50783.6	50783.6	1.38364e+06	2.31076e+06	1.71714e+06	1.93027e+06	50783.6	50783.6	2.59408e+06	50783.6	2	0	0	0	0	0	0	0	0	0	0	1	1	1	2	0	0	2	0
TXN	11737	618899	50783.6	2.80868e+06	1.74968e+06	1.17323e+06	1.29405e+06	1.58806e+06	823971	3.00225e+06	3.64003e+06	1.09014e+07	1.17537e+07	7.11897e+06	2.07086e+07	8.91209e+06	4.29715e+06	1.96234e+07	3.78152e+06	6	1	0	1	2	1	2	1	1	2	2	4	3	3	5	3	4	5	2
TYMP	49955	1.55199e+06	50783.6	349072	185223	50783.6	315386	50783.6	4.45383e+07	50783.6	2.33997e+06	3.54202e+06	2.63899e+06	2.11203e+06	5.37669e+06	4.80901e+06	3.77784e+06	7.46019e+06	3.87197e+06	8	1	0	1	1	0	2	0	1	0	4	7	3	4	6	6	5	8	5
UBA1	117849	50783.6	50783.6	50783.6	50783.6	50783.6	50783.6	50783.6	50783.6	50783.6	50783.6	1.41816e+06	1.52251e+06	889510	1.99624e+06	1.3873e+06	1.08415e+06	3.21698e+06	50783.6	7	0	0	0	0	0	0	0	0	0	0	4	5	1	2	3	3	7	0
UGP2	56940	50783.6	50783.6	50783.6	50783.6	50783.6	50783.6	50783.6	50783.6	50783.6	50783.6	1.56269e+06	1.16817e+06	631486	940088	952486	1.17763e+06	3.24614e+06	580140	3	0	0	0	0	0	0	0	0	0	0	2	2	2	2	1	2	3	2
VAPA	27893	50783.6	50783.6	50783.6	50783.6	50783.6	50783.6	50783.6	50783.6	50783.6	50783.6	50783.6	50783.6	1.38912e+06	1.68497e+07	1.46046e+06	50783.6	1.68577e+06	50783.6	4	0	0	0	0	0	0	0	0	0	0	0	0	1	4	2	0	2	0
VASN	71713	1.70926e+06	3.36399e+06	2.99217e+06	3.10989e+06	2.50229e+06	2.52408e+06	2.26547e+06	2.7185e+06	2.53336e+06	4.25106e+06	3.93778e+06	3.63183e+06	3.61968e+06	4.91675e+06	3.62145e+06	3.56835e+06	3.91385e+06	4.38435e+06	3	3	3	3	3	3	3	3	3	3	3	3	3	3	3	3	3	3	3
VASP	39830	50783.6	50783.6	636865	577223	129255	234861	291305	50783.6	50783.6	50783.6	1.51182e+06	2.2381e+06	1.30538e+06	765433	1.23569e+06	718672	3.89473e+06	50783.6	5	0	0	2	3	1	1	2	0	0	0	5	5	2	2	4	3	5	0
VAT1	41920	50783.6	50783.6	50783.6	50783.6	50783.6	50783.6	50783.6	50783.6	50783.6	50783.6	4.65152e+06	4.97843e+06	3.85484e+06	3.48822e+06	4.02116e+06	3.00338e+06	1.09037e+07	1.50402e+06	7	0	0	0	0	0	0	0	0	0	0	6	6	5	4	6	6	7	3
VCAM1	81276	1.41487e+06	1.87536e+06	2.03457e+06	1.69388e+06	1.51277e+06	2.29256e+06	1.47904e+06	1.85651e+06	4.21237e+06	9.31297e+06	6.87362e+06	3.42998e+06	4.89102e+06	7.53714e+06	6.80655e+06	1.44916e+07	8.05113e+06	2.87423e+07	25	4	6	3	3	4	7	2	7	13	21	21	9	11	15	19	23	20	25
VCAN	372820	50783.6	2.65691e+06	50783.6	50783.6	456747	2.78019e+06	2.93892e+06	914063	1.97147e+06	8.06074e+06	7.20478e+06	4.85162e+06	4.03478e+06	1.14536e+07	5.90058e+06	5.90879e+06	6.53885e+06	7.90761e+06	10	0	1	0	0	1	1	1	1	1	4	9	6	3	9	7	6	9	7
VCL	123799	50783.6	505056	3.19821e+06	2.15302e+06	1.00612e+06	1.19757e+06	1.29389e+06	892242	1.42992e+06	1.54114e+06	1.66477e+06	1.69392e+06	1.02996e+06	1.37412e+06	1.30981e+06	1.21609e+06	3.88406e+06	959456	7	0	2	7	7	7	6	6	5	1	1	7	7	5	7	5	5	7	2
VIM	53652	6.81044e+06	1.1845e+06	917008	50783.6	1.84414e+06	1.86451e+06	50783.6	471993	1.7337e+07	7.19624e+06	2.04331e+07	1.39102e+07	6.86796e+06	7.33109e+06	1.24557e+07	5.92771e+06	3.0779e+07	4.24028e+06	34	2	1	2	0	1	1	0	1	1	26	32	29	26	19	28	24	29	18
VNN1	57012	50783.6	326377	616602	911801	816274	396723	1.11694e+06	244634	207624	50783.6	402026	1.27142e+06	1.29976e+06	1.36628e+06	568538	1.26647e+06	360046	50783.6	2	0	1	1	2	1	1	1	1	1	0	1	2	2	2	1	1	1	0
VSIG4	43987	50783.6	50783.6	50783.6	50783.6	50783.6	50783.6	50783.6	50783.6	50783.6	2.95538e+06	2.35563e+06	869303	50783.6	3.46643e+06	1.76857e+06	2.73741e+06	2.16445e+06	3.95287e+06	2	0	0	0	0	0	0	0	0	0	1	1	1	0	2	2	2	2	2
VTN	54306	3.45083e+08	3.8546e+08	4.32919e+08	4.30609e+08	3.74167e+08	3.81507e+08	3.78084e+08	3.84243e+08	3.91033e+08	2.10384e+08	2.85109e+08	3.868e+08	4.3715e+08	2.78714e+08	3.4287e+08	2.88282e+08	2.94869e+08	2.47117e+08	19	18	18	18	18	18	19	18	19	18	18	19	17	18	17	17	17	19	18
VWF	309265	1.94194e+06	5.35642e+06	2.00001e+06	605905	904985	3.10779e+06	965630	2.42913e+06	2.03654e+06	625314	974187	1.92682e+06	558845	1.31281e+06	1.14401e+06	50783.6	3.03241e+06	1.32371e+06	18	12	17	13	3	8	17	6	16	12	2	4	10	1	1	7	0	12	1
WARS1	53165	50783.6	50783.6	50783.6	50783.6	50783.6	50783.6	50783.6	50783.6	50783.6	965128	2.8211e+06	1.94616e+06	1.68885e+06	3.28348e+06	3.39818e+06	2.40812e+06	6.16849e+06	3.028e+06	2	0	0	0	0	0	0	0	0	0	1	1	2	2	2	2	1	2	1
WDHD1	125967	8.79041e+07	7.90305e+07	5.36656e+07	3.56511e+07	5.14158e+07	5.69551e+07	3.777e+07	5.81664e+07	6.31769e+07	1.61132e+08	1.06338e+08	6.02832e+07	6.12397e+07	4.63537e+07	5.56008e+07	9.59917e+07	9.7799e+07	8.46416e+07	1	1	1	1	1	1	1	1	1	1	1	1	1	1	1	1	1	1	1
WDR1	66194	50783.6	463455	1.51435e+06	1.64949e+06	632206	684981	1.04044e+06	2.0801e+06	50783.6	866066	3.22551e+06	2.9407e+06	2.52732e+06	2.36643e+06	2.43596e+06	2.00464e+06	7.05327e+06	792490	11	0	1	6	3	2	3	2	1	0	2	9	7	8	5	6	6	11	4
YWHAB	28082	50783.6	50783.6	50783.6	50783.6	50783.6	50783.6	50783.6	50783.6	50783.6	1.44691e+06	6.26913e+06	6.22192e+06	3.63555e+06	3.62591e+06	4.47279e+06	2.72043e+06	1.12257e+07	1.59365e+06	5	0	0	0	0	0	0	0	0	0	2	5	5	4	3	4	4	5	2
YWHAB;YWHAE;YWHAG;YWHAH;YWHAQ;YWHAZ	#N/A	50783.6	2.02984e+06	1.02118e+07	5.15621e+06	3.56371e+06	4.20813e+06	3.80063e+06	2.24717e+06	4.19394e+06	1.41714e+07	3.87423e+07	3.17658e+07	1.29492e+07	2.07522e+07	1.82791e+07	2.00483e+07	7.9096e+07	1.05727e+07	3	0	1	3	1	3	3	1	1	1	1	3	3	1	1	1	1	1	3
YWHAB;YWHAG;YWHAH;YWHAQ	#N/A	50783.6	50783.6	50783.6	50783.6	50783.6	50783.6	50783.6	50783.6	50783.6	941441	4.04557e+06	4.13747e+06	2.01877e+06	2.7573e+06	2.9363e+06	1.58157e+06	8.21326e+06	1.02425e+06	1	0	0	0	0	0	0	0	0	0	1	1	1	1	1	1	1	1	1
YWHAB;YWHAQ;YWHAZ	#N/A	50783.6	50783.6	50783.6	50783.6	50783.6	50783.6	50783.6	50783.6	50783.6	305857	1.52354e+06	1.54849e+06	734763	783163	913087	601336	2.9666e+06	357238	1	0	0	0	0	0	0	0	0	0	1	1	1	1	1	1	1	1	1
YWHAE	29174	50783.6	50783.6	1.45729e+06	525566	50783.6	1.11382e+06	616594	704976	50783.6	1.44469e+06	2.92429e+06	2.99436e+06	1.64385e+06	2.83028e+06	2.69263e+06	2.22981e+06	5.92793e+06	1.78851e+06	7	0	0	3	1	0	1	2	1	0	3	6	5	4	5	5	6	7	4
YWHAG	28303	50783.6	50783.6	638857	467300	240226	252700	337873	250560	50783.6	596436	1.92975e+06	1.73111e+06	1.01089e+06	1.93106e+06	1.84474e+06	1312680	4553540	1.07479e+06	1	0	0	1	1	1	1	1	1	0	1	1	1	1	1	1	1	1	1
YWHAH	28219	50783.6	50783.6	50783.6	50783.6	50783.6	50783.6	50783.6	50783.6	50783.6	50783.6	1.12367e+06	1.89596e+06	955881	1.59733e+06	1.19161e+06	712059	3.37907e+06	272844	2	0	0	0	0	0	0	0	0	0	0	2	2	2	1	2	1	2	1
YWHAQ	27764	50783.6	50783.6	50783.6	50783.6	50783.6	50783.6	50783.6	50783.6	50783.6	228026	1.05079e+06	838177	455551	885793	785610	507594	1.84255e+06	267255	3	0	0	0	0	0	0	0	0	0	1	3	1	1	1	1	1	3	1
YWHAZ	27745	50783.6	1.12212e+06	4.50877e+06	3.10535e+06	1.35655e+06	1.72629e+06	1.90812e+06	805696	775704	2.69066e+06	8.04706e+06	7.62333e+06	4.51824e+06	6.32967e+06	5.63867e+06	4.41445e+06	1.54096e+07	3.70818e+06	8	0	4	7	6	6	5	5	3	3	5	7	7	6	4	6	6	8	5
ZMYM6	148089	3.04454e+06	3.05036e+06	4.64177e+06	6453700	5.11283e+06	5.29675e+06	6117070	1.0007e+07	2624710	50783.6	50783.6	50783.6	50783.6	50783.6	50783.6	50783.6	50783.6	50783.6	1	1	1	1	1	1	1	1	1	1	0	0	0	0	0	0	0	0	0
ZNF518A	166782	1.75365e+08	1.6553e+08	1.1002e+08	7.57076e+07	1.09349e+08	1.21715e+08	8.0541e+07	1.25184e+08	1.2424e+08	3.11238e+08	2.25082e+08	1.24295e+08	1.27849e+08	1.00318e+08	1.156e+08	2.05417e+08	2.00848e+08	1.74524e+08	1	1	1	1	1	1	1	1	1	1	1	1	1	1	1	1	1	1	1
