# Supplementary material for: Multitiered Proteome Analysis Displays the Hyperpermeability of the Rheumatoid Synovial Compartment for Plasma Proteins
Source: Mol Cell Proteomics. 2024 Dec 31;24(2):100900. doi: 10.1016/j.mcpro.2024.100900 (PMC11821404; doi:10.1016/j.mcpro.2024.100900)
Supplement: Supplemental Table S2 [file mmc3.xlsx]

## Sheet: Sheet1
Abundance of plasma proteins and protein assemblies (based on LFQs) of distinct Mw in plasma and synovial fluid of RA patients
Genes	Mw (kDa)	comments	reference	avg_plasma	avg_SF
AHSG	43	based on monomer	Anal. Chem. 2022, 94, 37, 12732–12741	4.01773e+08	4.88328e+08
SERPINA1	51	based on monomer	Anal. Chem. 2022, 94, 37, 12732–12741	4.02845e+09	5.12698e+09
A1BG	54	based on monomer	Anal. Chem. 2022, 94, 37, 12732–12741	3.17405e+08	3.64024e+08
SERPINA3	55	based on monomer	Anal. Chem. 2022, 94, 37, 12732–12741	1.51598e+09	1.52221e+09
HPX	61	based on monomer	Anal. Chem. 2022, 94, 37, 12732–12741	2.04752e+09	2.50913e+09
ALB	66	based on monomer	Uniprot	1.59832e+10	2.20539e+10
HRG	75	based on monomer	Mol Cell Proteomics. 2023 Jul;22(7):100585. doi: 10.1016/j.mcpro.2023.100585. Epub 2023 May 25. PMID: 37244517; PMCID: PMC10388577.	2.21568e+08	2.39882e+08
CRP	125	based on pentamer	Anal Chem 2018, 90:12796-12801	2.72019e+07	2.34167e+07
CP	130	based on monomer	Anal. Chem. 2022, 94, 37, 12732–12741	6.9116e+08	7.06566e+08
IGHG1	150	based on monomer of two Lc and two Hc's	J. Am. Soc. Mass Spectrom. 2021, 32:1326-1335.	3.86642e+09	4.25742e+09
C3	185	based on monomer	Anal. Chem. 2022, 94, 37, 12732–12741	1.44897e+09	1.05941e+09
IGHA1	185	based on monomer of two Lc and two Hc's	J. Am. Soc. Mass Spectrom. 2021, 32:1326-1335.	5.73306e+08	5.44019e+08
									.
CPN1	260	2 heterodimers of a catalytic CPN1 and CPN2	Uniprot	1.81214e+07	1.50886e+07
FGA	460	hetero-hexamer a2b2c2	Uniprot	8.22843e+08	4.0325e+08
CPN2	260	2 heterodimers of a catalytic CPN1 and CPN2	Uniprot	5.0464e+07	4.19323e+07
FGB	460	hetero-hexamer a2b2c2	Uniprot	7.055e+08	5.78659e+08
FGG	460	hetero-hexamer a2b2c2	Uniprot	5.27327e+08	4.17892e+08
IGHM	980	(IgM)10-J-CD5L	Proc. Natl. Acad. Sci. U.S.A. 120 (50) e2311265120,	3.05961e+08	3.22199e+08
CD5L	980	(IgM)10-J-CD5L	Proc. Natl. Acad. Sci. U.S.A. 120 (50) e2311265120,	8.55573e+07	6.13835e+07
